# Supplementary material for: Anatomy-to-tract mapping infers white matter pathways without diffusion streamline propagation
Source: Nat Commun. 2025 Nov 29;17:36. doi: 10.1038/s41467-025-66615-w (PMC12764483; doi:10.1038/s41467-025-66615-w)
Supplement: Supplementary file 4 — Source Data [file 41467_2025_66615_MOESM4_ESM.xlsx]

## Sheet: Fig 5
BA
	AF_L	AF_R	CC_Fr_1	CC_Fr_2	CC_Oc	CC_Pa	CC_Pr_Po	CG_L	CG_R	FAT_L	FAT_R	FPT_L	FPT_R	IFOF_L	IFOF_R	ILF_L	ILF_R	MCP	MdLF_L	MdLF_R	OR_ML_L	OR_ML_R	POPT_L	POPT_R	PYT_L	PYT_R	SLF_L	SLF_R	UF_L	UF_R
ATM reference	0.736519	0.687628	0.863713	0.849823	0.851567	0.942032	0.935525	0.891406	0.905522	0.870228	0.848	0.756291	0.776946	0.85477	0.881117	0.787593	0.700629	0.684972	0.80255	0.752975	0.923393	0.852049	0.82667	0.795497	0.866372	0.866119	0.588262	0.698858	0.676319	0.752394
mrtrix	-0.257755	-0.268445	0.000740922	-0.0624553	-0.412587	-0.0991115	-0.141448	-0.252057	-0.202677	-0.0602332	-0.00485504	-0.201235	-0.171425	-0.437391	-0.419159	-0.0377815	0.0319519	-0.144466	-0.0585111	0.0644769	-0.027945	-0.0290694	-0.241944	-0.234438	-0.140133	-0.136385	-0.0769717	-0.0983003	0.0319764	0.0742171
atlas warping	-0.107317	-0.133524	-0.622006	-0.324312	-0.253158	-0.175106	-0.204896	-0.396176	-0.32343	-0.423204	-0.328569	-0.14527	-0.170429	-0.175817	-0.163464	-0.0792811	-0.0378931	-0.0589222	-0.151192	-0.0345512	-0.345993	-0.423513	-0.229262	-0.176469	-0.0577074	-0.021229	-0.0738764	-0.247718	-0.261624	-0.237576
atm_population	-0.239344	-0.155998	-0.123477	-0.0620221	-0.277628	-0.111471	-0.118473	-0.146065	-0.120576	-0.172135	-0.140114	-0.218018	-0.258335	-0.321346	-0.217441	-0.322846	-0.187018	-0.459312	-0.251878	-0.171616	-0.210106	-0.246498	-0.322987	-0.34156	-0.317783	-0.218403	-0.0941622	-0.122847	-0.324333	-0.281807
p_mrtrix	2.58361e-08	1.21211e-08	0.981721	0.138042	1.09611e-12	2.32278e-08	2.397e-05	1.40241e-08	1.11041e-05	0.0217675	0.86596	6.26602e-07	3.60424e-05	1.39108e-07	7.60018e-08	0.212571	0.50179	0.000180443	0.0805846	0.0026985	0.0467085	0.23795	6.95399e-06	3.87885e-06	6.63301e-05	0.000130093	0.0529624	0.0161941	0.405943	0.00580912
p_atlas warping	0.000711265	0.000103258	6.52689e-11	6.84228e-07	3.17225e-06	2.81688e-06	8.82604e-06	3.43667e-08	9.58208e-09	7.545e-09	5.47593e-05	2.948e-05	3.00327e-05	0.0060513	0.00569588	0.0437266	0.569433	0.32567	2.5303e-05	0.150464	9.83644e-12	2.2661e-10	0.000167051	0.000801177	0.0319279	0.317928	0.0532112	1.76734e-06	4.97477e-06	7.50119e-06
p_atm_population	1.34567e-07	1.83792e-06	0.00535191	0.174199	7.6095e-06	1.38787e-06	1.22184e-05	0.00104007	0.00316977	0.000168312	0.00130068	4.4176e-06	1.02403e-06	0.000222169	0.000432763	7.5069e-08	0.00101456	6.46976e-11	4.56844e-08	0.000154587	3.9585e-06	8.42319e-06	1.14815e-08	1.76534e-08	3.78738e-09	1.52073e-05	0.00306961	0.000346066	1.02749e-07	4.72815e-07
Dice
	AF_L	AF_R	CC_Fr_1	CC_Fr_2	CC_Oc	CC_Pa	CC_Pr_Po	CG_L	CG_R	FAT_L	FAT_R	FPT_L	FPT_R	IFOF_L	IFOF_R	ILF_L	ILF_R	MCP	MdLF_L	MdLF_R	OR_ML_L	OR_ML_R	POPT_L	POPT_R	PYT_L	PYT_R	SLF_L	SLF_R	UF_L	UF_R
ATM reference	0.414867	0.360658	0.517481	0.485689	0.5287	0.584832	0.556028	0.438235	0.433083	0.550441	0.523913	0.487001	0.494591	0.483248	0.500377	0.48848	0.479885	0.467447	0.390402	0.4104	0.467008	0.373033	0.497299	0.495491	0.567268	0.569756	0.326825	0.402415	0.312095	0.376053
mrtrix	0.0195334	0.0592399	-0.0212256	0.0418543	-0.363472	-0.0250695	0.0170467	-0.0335367	-0.0426097	-0.0454488	0.00526459	-0.124186	-0.0990219	-0.202179	-0.206206	0.0814269	0.093645	-0.213582	0.101394	0.0784819	0.0839378	0.0859122	-0.111518	-0.102699	-0.0387237	-0.0365975	0.0486159	0.0474767	0.0782981	0.0732635
atlas warping	-0.0625479	-0.0830971	-0.246623	-0.171369	-0.207371	-0.184444	-0.197839	-0.139566	-0.13389	-0.359292	-0.278293	-0.172348	-0.169977	-0.0832138	-0.0858128	-0.0855472	-0.0792549	-0.0477777	-0.0942766	-0.0859184	-0.149195	-0.118396	-0.235056	-0.217026	-0.235186	-0.233251	-0.0583661	-0.110949	-0.0655107	-0.0954195
atm_population	-0.0657505	-0.0548382	-0.0835456	-0.0739317	-0.120616	-0.110735	-0.105176	-0.0578191	-0.0471181	-0.106542	-0.0950607	-0.0666751	-0.0719431	-0.0949209	-0.0801002	-0.109164	-0.0939805	-0.208148	-0.0631529	-0.0745542	-0.093772	-0.10076	-0.107153	-0.11014	-0.115185	-0.077106	-0.0572103	-0.0646557	-0.0746585	-0.0912729
p_mrtrix	0.484471	0.00573902	0.604943	0.27287	3.79207e-15	0.302206	0.523204	0.00555559	0.0145557	0.105799	0.894616	9.66622e-05	0.00912655	2.09432e-06	3.18904e-06	8.06548e-05	0.00010972	4.24025e-05	3.05198e-08	2.02133e-05	3.00505e-06	4.31417e-05	0.00256538	0.00452619	0.157215	0.121958	0.036537	0.0505996	0.00192128	0.000387735
p_atlas warping	1.29551e-08	1.89727e-11	1.55167e-14	6.64582e-10	3.4024e-15	1.54572e-13	1.31604e-10	1.20598e-09	8.27707e-10	3.63737e-14	3.45022e-10	1.32786e-13	3.14044e-13	8.02823e-06	5.86404e-07	6.41761e-07	0.000130342	0.0146274	5.74681e-06	3.30859e-07	3.93851e-15	4.58907e-10	8.24613e-13	6.01247e-11	2.96195e-18	8.98257e-18	5.30394e-07	2.77575e-12	4.19419e-06	3.36743e-09
p_atm_population	4.60627e-10	1.42975e-08	0.00905379	0.0228405	5.61931e-09	9.46786e-10	3.67398e-08	3.24151e-07	0.004663	0.00101304	0.00152715	1.80669e-07	1.17358e-09	4.33211e-06	7.18286e-07	5.72895e-10	2.16646e-07	2.56007e-10	5.03054e-07	2.3461e-09	1.34791e-06	7.93706e-08	6.19056e-07	8.49987e-06	7.34048e-06	7.91359e-08	3.12987e-07	3.14163e-07	2.82849e-06	3.2563e-09
Overlap
	AF_L	AF_R	CC_Fr_1	CC_Fr_2	CC_Oc	CC_Pa	CC_Pr_Po	CG_L	CG_R	FAT_L	FAT_R	FPT_L	FPT_R	IFOF_L	IFOF_R	ILF_L	ILF_R	MCP	MdLF_L	MdLF_R	OR_ML_L	OR_ML_R	POPT_L	POPT_R	PYT_L	PYT_R	SLF_L	SLF_R	UF_L	UF_R
ATM reference	0.56213	0.603607	0.520328	0.436946	0.575832	0.563258	0.495838	0.657071	0.660973	0.575289	0.563372	0.547235	0.561124	0.536431	0.538579	0.564648	0.577101	0.602464	0.643324	0.6292	0.678485	0.692839	0.555035	0.584173	0.530563	0.535977	0.570741	0.60333	0.550669	0.558828
mrtrix	-0.152576	-0.188963	-0.0351847	0.118295	-0.480219	-0.0838267	0.1208	0.0848705	0.110589	-0.0732517	0.00712875	-0.289686	-0.251315	-0.359952	-0.352947	0.085163	0.0979075	-0.399939	-0.009856	0.0871896	-0.152173	-0.192967	-0.266287	-0.28283	-0.111397	-0.125989	0.107143	0.0907199	0.0382389	0.0709648
atlas warping	-0.0292079	-0.0247633	-0.31514	-0.175401	-0.31766	-0.181995	-0.189601	-0.269842	-0.254871	-0.435554	-0.373752	-0.282517	-0.289441	-0.127916	-0.117762	-0.170472	-0.180196	-0.0897409	-0.316554	-0.275794	-0.284782	-0.292794	-0.334196	-0.332877	-0.297303	-0.300097	-0.110623	-0.215246	-0.212757	-0.209185
atm_population	-0.111871	-0.0600516	-0.0945961	-0.0661334	-0.185129	-0.151355	-0.128276	-0.149501	-0.113098	-0.157513	-0.132757	-0.0698568	-0.0776889	-0.145072	-0.0964152	-0.17299	-0.172047	-0.255476	-0.151383	-0.10266	-0.207399	-0.234001	-0.145053	-0.161575	-0.121916	-0.0706623	-0.0567583	-0.131158	-0.1229	-0.0907513
p_mrtrix	0.000153357	6.53378e-06	0.511954	0.0185899	4.42423e-20	0.0301187	0.0047052	0.058912	0.027965	0.0393794	0.88198	1.73275e-10	2.31289e-08	2.94917e-13	6.42167e-12	0.0104955	0.00395242	6.38966e-09	0.745567	0.0127406	2.58309e-05	6.82731e-05	6.57473e-08	3.73597e-09	0.000520386	4.44339e-05	0.031287	0.0613811	0.449588	0.0744157
p_atlas warping	0.0257424	0.207634	1.99342e-15	1.15872e-08	1.70327e-18	2.45088e-11	8.37558e-10	3.48893e-11	1.23122e-11	1.83415e-12	1.13569e-10	9.39967e-17	3.6392e-16	4.51154e-07	4.12601e-09	4.16472e-10	2.68534e-08	0.00811047	1.96119e-11	8.18627e-09	3.80762e-16	3.36643e-09	2.92641e-15	7.13855e-17	1.49734e-20	1.24979e-23	0.000290951	9.16187e-12	1.34264e-06	4.77692e-08
p_atm_population	1.30641e-09	0.00706498	0.00642309	0.0411515	6.17834e-11	1.62696e-11	2.80149e-08	9.26054e-11	7.81172e-05	8.98597e-05	0.00172022	2.39698e-06	3.30272e-08	2.36396e-07	2.1934e-06	6.96784e-11	1.68231e-09	6.24225e-09	6.80711e-05	0.0249809	2.35031e-10	4.85438e-07	1.38019e-07	3.85774e-07	7.67147e-06	0.000165418	0.100299	1.26284e-05	0.00148619	0.0138259
Overreach
	AF_L	AF_R	CC_Fr_1	CC_Fr_2	CC_Oc	CC_Pa	CC_Pr_Po	CG_L	CG_R	FAT_L	FAT_R	FPT_L	FPT_R	IFOF_L	IFOF_R	ILF_L	ILF_R	MCP	MdLF_L	MdLF_R	OR_ML_L	OR_ML_R	POPT_L	POPT_R	PYT_L	PYT_R	SLF_L	SLF_R	UF_L	UF_R
ATM reference	1.22061	2.02659	0.497648	0.349735	0.614976	0.359163	0.28049	1.50026	1.57059	0.530304	0.59408	0.756823	0.806161	0.697092	0.618108	0.820676	0.895134	0.975481	2.72836	1.71248	1.32027	2.27537	0.696511	0.834095	0.337916	0.34587	2.14638	1.69592	2.24705	1.59442
mrtrix	-0.819893	-1.52157	-0.130798	0.20791	-0.602614	-0.164796	0.237109	0.550902	0.843599	-0.0699395	-0.049303	-0.642038	-0.637784	-0.644472	-0.574322	-0.177049	-0.198467	-0.857493	-1.3529	0.606903	-0.93901	-1.40589	-0.557139	-0.663012	-0.215987	-0.243831	0.242548	0.0700747	-0.0508049	-0.18284
atlas warping	0.418637	1.26798	-0.198939	0.0677147	-0.264788	0.173503	0.133378	-0.121447	-0.0986809	-0.185226	-0.225565	-0.318656	-0.35778	-0.0580313	-0.00774932	-0.202004	-0.275716	-0.0380946	-1.29354	-0.180868	-0.169329	-0.0293476	-0.230511	-0.288924	-0.178999	-0.191173	0.547887	0.0105088	-0.235072	0.0968137
atm_population	0.00167641	0.471051	-0.0207508	0.00817917	-0.0941782	-0.0414071	-0.026981	-0.214031	-0.180297	-0.116089	-0.0829657	0.0834648	0.0880169	-0.0669151	0.044206	-0.0886013	-0.175615	0.401318	-0.339062	1.42869	-0.207219	0.198261	-0.022431	-0.041384	0.0272256	0.0735404	0.908419	0.0796688	0.765918	1.08043
p_mrtrix	4.86577e-08	1.06303e-06	0.08549	0.0109818	3.56886e-12	0.000526661	0.000251739	0.00830589	0.00292591	0.225011	0.403745	2.59681e-07	1.10643e-06	1.01544e-07	9.6145e-10	0.00544001	0.0484092	9.10827e-12	0.0715979	0.302072	1.18211e-08	5.03306e-06	6.36238e-10	9.37706e-09	3.82401e-11	2.81273e-13	0.640223	0.813549	0.921314	0.249272
p_atlas warping	5.65501e-09	0.000237922	1.69948e-06	0.0003224	2.74576e-10	3.25403e-09	1.36598e-06	0.000687066	0.0523889	0.000140996	2.78377e-07	1.14777e-06	2.23982e-05	0.00303015	0.729105	3.39838e-06	0.00491128	0.613811	0.0633577	0.682314	0.00193224	0.931798	7.06536e-06	0.000105822	5.5211e-12	2.6229e-12	0.256662	0.935031	0.471213	0.775499
p_atm_population	0.964341	0.0380465	0.535178	0.765553	1.3046e-05	0.0799072	0.0920613	4.74941e-05	0.019338	0.0603255	0.222032	0.0295442	0.0342822	0.0347524	0.114509	0.0229359	0.0583381	3.7263e-06	0.536579	0.135367	0.0023486	0.628672	0.650836	0.328746	0.254576	0.00195757	0.121639	0.715736	0.0497021	0.0528231
VC
	AF_L	AF_R	CC_Fr_1	CC_Fr_2	CC_Oc	CC_Pa	CC_Pr_Po	CG_L	CG_R	FAT_L	FAT_R	FPT_L	FPT_R	IFOF_L	IFOF_R	ILF_L	ILF_R	MCP	MdLF_L	MdLF_R	OR_ML_L	OR_ML_R	POPT_L	POPT_R	PYT_L	PYT_R	SLF_L	SLF_R	UF_L	UF_R
ATM reference	0.752391	0.640334	0.885468	0.915776	0.827798	0.95674	0.961499	0.882407	0.912333	0.882637	0.867474	0.751054	0.764985	0.896321	0.92168	0.808596	0.728519	0.786067	0.817844	0.735483	0.921776	0.847855	0.816069	0.758109	0.88169	0.891279	0.532173	0.656757	0.679034	0.781371
mrtrix	0.00859121	0.0556836	0.0867606	-0.0673987	0.0647544	0.0139965	-0.098749	-0.283486	-0.278725	-0.0113487	0.0307888	0.171295	0.167857	-0.00804658	-0.000448378	0.0853891	0.101649	0.135062	0.00285932	0.0879583	0.0185867	0.00962888	0.079597	0.100987	0.0854682	0.0676498	0.0916354	0.0357952	0.115986	0.11789
atlas warping	-0.156998	-0.1717	-0.423563	-0.148343	-0.0587573	-0.13585	-0.207118	-0.323913	-0.319585	-0.182001	-0.0849672	0.0869605	0.0471284	-0.0384795	-0.0589924	0.0422876	0.0667575	0.0545475	-0.0479157	0.0704211	-0.290375	-0.384819	0.00562348	0.00964366	0.0738537	0.0825509	-0.0235381	-0.123943	-0.192198	-0.213241
atm_population	-0.182871	-0.0913693	-0.139394	-0.0364988	-0.111552	-0.0249556	-0.0453482	-0.122673	-0.103173	-0.0813703	-0.0526741	-0.139851	-0.184819	-0.137725	-0.111893	-0.155083	-0.0422027	-0.51383	-0.190598	-0.122286	-0.108396	-0.1874	-0.168737	-0.170466	-0.174197	-0.0821854	-0.0210994	-0.0365264	-0.266041	-0.240595
p_mrtrix	0.844167	0.2056	0.00141355	0.100716	0.129268	0.0960029	0.0102904	2.6804e-07	1.25136e-06	0.68055	0.306509	3.3431e-08	1.4458e-06	0.901374	0.987757	0.00177513	0.0257631	9.62001e-08	0.929008	0.00236443	0.297889	0.718942	0.0207764	0.00800962	3.51928e-06	0.00253319	0.0265134	0.311762	0.00129961	0.000215137
p_atlas warping	1.51084e-06	1.30983e-06	4.75012e-07	0.000450404	0.145617	4.76701e-08	1.55566e-05	3.80413e-07	2.47138e-08	0.00286172	0.16299	0.000568684	0.146627	0.176458	0.0818595	0.123552	0.259676	0.21766	0.0780992	8.5647e-05	4.83095e-10	6.91353e-13	0.900336	0.821787	0.000179891	3.43838e-08	0.49058	0.00179175	0.000505977	0.000565382
p_atm_population	3.35781e-07	0.000505402	0.00959506	0.260965	0.00565885	0.0743309	0.0120411	0.0041319	0.00549384	0.00281511	0.12381	8.7549e-05	3.32947e-05	0.0117113	0.00266055	0.000460446	0.389219	2.0245e-10	2.04987e-05	5.61466e-05	0.00391068	1.93529e-05	0.000587391	0.000467064	0.000100769	0.00770018	0.480455	0.14935	3.63808e-07	3.16963e-06
IC
	AF_L	AF_R	CC_Fr_1	CC_Fr_2	CC_Oc	CC_Pa	CC_Pr_Po	CG_L	CG_R	FAT_L	FAT_R	FPT_L	FPT_R	IFOF_L	IFOF_R	ILF_L	ILF_R	MCP	MdLF_L	MdLF_R	OR_ML_L	OR_ML_R	POPT_L	POPT_R	PYT_L	PYT_R	SLF_L	SLF_R	UF_L	UF_R
ATM reference	0.247609	0.359666	0.114532	0.0842241	0.172202	0.0432595	0.0385006	0.117593	0.0876667	0.117363	0.132526	0.248946	0.235015	0.103679	0.0783197	0.191404	0.271481	0.213933	0.182156	0.264517	0.0782243	0.152145	0.183931	0.241891	0.11831	0.108721	0.467827	0.343243	0.320966	0.218629
mrtrix	-0.00859121	-0.0556836	-0.0867606	0.0673987	-0.0647544	-0.0139965	0.098749	0.283486	0.278725	0.0113487	-0.0307888	-0.171295	-0.167857	0.00804658	0.000448378	-0.0853891	-0.101649	-0.135062	-0.00285932	-0.0879583	-0.0185867	-0.00962888	-0.079597	-0.100987	-0.0854682	-0.0676498	-0.0916354	-0.0357952	-0.115986	-0.11789
atlas warping	0.156998	0.1717	0.423563	0.148343	0.0587573	0.13585	0.207118	0.323913	0.319585	0.182001	0.0849672	-0.0869605	-0.0471284	0.0384795	0.0589924	-0.0422876	-0.0667575	-0.0545475	0.0479157	-0.0704211	0.290375	0.384819	-0.00562348	-0.00964366	-0.0738537	-0.0825509	0.0235381	0.123943	0.192198	0.213241
atm_population	0.182871	0.0913693	0.139394	0.0364988	0.111552	0.0249556	0.0453482	0.122673	0.103173	0.0813703	0.0526741	0.139851	0.184819	0.137725	0.111893	0.155083	0.0422027	0.51383	0.190598	0.122286	0.108396	0.1874	0.168737	0.170466	0.174197	0.0821854	0.0210994	0.0365264	0.266041	0.240595
p_mrtrix	0.844167	0.2056	0.00141355	0.100716	0.129268	0.0960029	0.0102904	2.6804e-07	1.25136e-06	0.68055	0.306509	3.3431e-08	1.4458e-06	0.901374	0.987757	0.00177513	0.0257631	9.62001e-08	0.929008	0.00236443	0.297889	0.718942	0.0207764	0.00800962	3.51928e-06	0.00253319	0.0265134	0.311762	0.00129961	0.000215137
p_atlas warping	1.51084e-06	1.30983e-06	4.75012e-07	0.000450404	0.145617	4.76701e-08	1.55566e-05	3.80413e-07	2.47138e-08	0.00286172	0.16299	0.000568684	0.146627	0.176458	0.0818595	0.123552	0.259676	0.21766	0.0780992	8.5647e-05	4.83095e-10	6.91353e-13	0.900336	0.821787	0.000179891	3.43838e-08	0.49058	0.00179175	0.000505977	0.000565382
p_atm_population	3.35781e-07	0.000505402	0.00959506	0.260965	0.00565885	0.0743309	0.0120411	0.0041319	0.00549384	0.00281511	0.12381	8.7549e-05	3.32947e-05	0.0117113	0.00266055	0.000460446	0.389219	2.0245e-10	2.04987e-05	5.61466e-05	0.00391068	1.93529e-05	0.000587391	0.000467064	0.000100769	0.00770018	0.480455	0.14935	3.63808e-07	3.16963e-06
ACC
	AF_L	AF_R	CC_Fr_1	CC_Fr_2	CC_Oc	CC_Pa	CC_Pr_Po	CG_L	CG_R	FAT_L	FAT_R	FPT_L	FPT_R	IFOF_L	IFOF_R	ILF_L	ILF_R	MCP	MdLF_L	MdLF_R	OR_ML_L	OR_ML_R	POPT_L	POPT_R	PYT_L	PYT_R	SLF_L	SLF_R	UF_L	UF_R
ATM reference	0.393441	0.423908	0.374249	0.341791	0.393175	0.426905	0.377428	0.475069	0.478807	0.42724	0.418443	0.42401	0.435402	0.373046	0.372002	0.374204	0.374801	0.431572	0.437081	0.438097	0.470545	0.475446	0.425554	0.44959	0.409668	0.416875	0.393448	0.409001	0.464418	0.382726
mrtrix	-0.043768	-0.0707502	0.0372204	0.141461	-0.302608	-0.00891465	0.163983	0.129715	0.14685	-0.00416866	0.063184	-0.19495	-0.16183	-0.21075	-0.203135	0.149648	0.170291	-0.253552	0.0843129	0.150877	-0.0226989	-0.0489023	-0.167629	-0.180192	-0.0342618	-0.0477351	0.172366	0.162725	0.0124472	0.121246
atlas warping	-0.0857296	-0.101517	-0.271034	-0.185782	-0.234503	-0.175325	-0.164686	-0.242704	-0.239572	-0.347167	-0.306675	-0.247379	-0.254591	-0.130294	-0.118483	-0.152543	-0.154511	-0.118882	-0.24189	-0.216307	-0.240847	-0.249251	-0.269424	-0.271864	-0.240298	-0.247925	-0.146338	-0.209904	-0.265178	-0.173525
atm_population	-0.136108	-0.112107	-0.111653	-0.103049	-0.181605	-0.164195	-0.140243	-0.16809	-0.144467	-0.172901	-0.155893	-0.117369	-0.123404	-0.145434	-0.112743	-0.164266	-0.153617	-0.237001	-0.162324	-0.133058	-0.20268	-0.208068	-0.157248	-0.17403	-0.143253	-0.107819	-0.104385	-0.141014	-0.236682	-0.12321
p_mrtrix	0.130669	0.0162268	0.402703	0.0013068	3.80472e-17	0.766783	6.36498e-05	0.000615982	0.000507976	0.882432	0.115867	1.25674e-08	3.15796e-06	5.03063e-10	3.69936e-09	1.68197e-06	7.12849e-07	4.61498e-07	0.00136138	8.89406e-07	0.355786	0.126371	6.64633e-06	5.63411e-07	0.173306	0.0464067	9.88474e-05	0.000270242	0.704884	0.000471187
p_atlas warping	6.56848e-08	0.000112202	3.53638e-14	1.53816e-10	5.62427e-19	1.71002e-11	1.09918e-10	5.88089e-12	2.90572e-12	1.11499e-12	2.1213e-11	9.56023e-18	1.17991e-17	4.84003e-08	8.41622e-09	1.05082e-10	7.20024e-09	1.84012e-05	1.45085e-12	1.30445e-09	1.12964e-15	4.43557e-11	2.42278e-15	7.17201e-17	6.57652e-20	1.37735e-22	2.09176e-07	1.41537e-13	7.95445e-15	1.44296e-08
p_atm_population	2.07414e-12	1.98246e-08	6.83511e-05	8.98081e-05	5.46002e-15	8.10305e-13	1.39846e-11	3.37837e-14	1.42006e-08	6.09764e-08	2.04066e-06	3.69802e-11	8.29619e-14	2.62014e-08	3.05136e-08	8.28626e-13	9.61963e-11	7.15022e-11	4.97794e-08	5.91068e-05	1.64159e-12	8.32558e-09	4.49231e-11	4.61615e-10	1.30062e-09	5.82793e-10	1.11915e-05	3.30499e-10	3.38448e-11	4.68114e-05

## Sheet: Fig 6
Mean Length Absolute Percentage Difference
		AF_L	AF_R	CC_Fr_1	CC_Fr_2	CC_Oc	CC_Pa	CC_Pr_Po	CG_L	CG_R	FAT_L	FAT_R	FPT_L	FPT_R	IFOF_L	IFOF_R	ILF_L	ILF_R	MCP	MdLF_L	MdLF_R	OR_ML_L	OR_ML_R	POPT_L	POPT_R	PYT_L	PYT_R	SLF_L	SLF_R	UF_L	UF_R
ATM reference	0	16.3782	17.1918	13.0568	18.9026	11.003	12.0806	14.5432	11.7686	14.4626	22.4657	24.5213	12.2648	12.606	8.14152	6.45691	13.4611	15.7252	12.7934	9.50374	13.5569	8.69439	6.57568	11.8635	12.8781	12.566	10.5912	16.0281	14.1764	9.53148	12.1006
Mean_diff	mrtrix	12.4855	12.1941	-7.27288	-16.1151	24.7308	2.25773	-1.64024	6.12515	2.25407	-17.2282	-19.1282	9.53698	8.5234	33.5315	31.3649	2.42558	-0.946873	15.4094	-0.802469	-7.19704	-3.60938	-0.413401	7.22084	6.00038	4.50777	7.00203	10.7597	8.93605	-1.62237	-5.74932
	atlas warping	-9.51113	-10.892	2.32814	-12.1247	-5.17611	-7.01839	-7.25272	-2.40808	-6.91244	-1.25144	-6.42257	-5.77698	-7.27378	-2.55344	1.30436	-5.62823	-10.5261	-2.20779	4.86272	-2.81191	-4.55438	-1.06547	-7.27782	-8.41301	-8.71348	-6.98262	-4.98577	-7.17697	2.62907	-6.10806
	atm_population	-1.18795	-2.23373	2.79663	-6.12465	4.75133	5.31273	4.16285	4.06935	1.7499	-3.39505	-6.78142	3.71815	2.58383	1.40982	0.530663	0.959941	-4.45244	2.17484	10.2978	5.51501	1.26054	-0.0775476	9.09229	5.13533	7.06214	3.08223	-4.08946	-2.28264	14.0946	5.84433
P_value	mrtrix	2.41338e-26	9.98619e-23	7.07603e-05	2.71615e-10	1.05039e-22	0.00542514	0.0301632	0.0541872	0.496782	3.44694e-08	2.96805e-08	2.51561e-08	3.21824e-07	1.34195e-13	3.58095e-10	1.03161e-05	0.616714	3.57815e-23	0.302084	9.42118e-08	0.0110815	0.714186	9.4718e-06	2.67521e-05	0.00213501	1.39637e-05	0.151043	0.231698	0.284382	0.00151002
	atlas warping	2.17963e-10	6.13778e-10	0.0106332	6.50288e-10	0.000115961	1.05244e-06	9.66268e-06	0.0133099	5.95359e-06	0.299017	0.000198495	8.82478e-07	2.82411e-08	0.194652	0.577612	2.74501e-06	8.83668e-05	0.361546	4.23133e-05	0.0130373	0.00149072	0.361565	4.16602e-08	3.15952e-09	2.58901e-07	1.04695e-05	0.000357762	6.94927e-06	0.00155557	7.0088e-07
	atm_population	0.243028	0.0587322	0.142618	0.0191602	0.00806146	0.0103535	0.0862797	0.0134387	0.218067	0.101555	0.0359814	0.0161896	0.0608013	0.174975	0.682704	0.32948	0.0591658	0.0732302	8.10583e-07	0.00177783	0.314337	0.919753	1.36135e-05	0.00325314	0.000165446	0.0770639	0.0402572	0.0712542	8.94631e-10	0.000321652
Span Absolute Percentage Difference
		AF_L	AF_R	CC_Fr_1	CC_Fr_2	CC_Oc	CC_Pa	CC_Pr_Po	CG_L	CG_R	FAT_L	FAT_R	FPT_L	FPT_R	IFOF_L	IFOF_R	ILF_L	ILF_R	MCP	MdLF_L	MdLF_R	OR_ML_L	OR_ML_R	POPT_L	POPT_R	PYT_L	PYT_R	SLF_L	SLF_R	UF_L	UF_R
ATM reference	0	11.9295	10.4354	12.0143	23.4412	10.9535	17.5031	20.1826	7.8983	9.13315	16.0017	18.3513	8.78888	10.2867	6.32583	5.61936	8.99874	10.4027	18.9207	8.13366	8.15711	8.07018	9.12488	7.98265	10.59	10.3589	8.96153	10.6847	7.70232	10.9449	10.9832
Mean_diff	mrtrix	1.88418	6.67466	31.7096	54.5576	21.8569	14.9705	47.5175	6.17277	3.16621	-7.88155	-11.2776	9.25779	7.05069	26.7124	22.6342	2.86481	1.16356	3.50744	0.523037	-1.46027	-2.17034	-0.837485	11.3928	9.94948	4.81178	7.62427	13.8953	11.1097	4.35565	1.70726
	atlas warping	1.02825	1.30389	57.1296	55.8128	15.2104	51.6542	56.2693	-0.753818	-3.59413	11.4942	4.63134	-3.62455	-5.40045	3.17276	7.7555	-3.70436	-4.29832	-1.59085	0.281995	0.0675122	1.99766	3.64268	-2.85365	-4.81109	-4.31216	-3.00819	-0.890438	3.9959	3.50329	2.84832
	atm_population	2.71895	2.31981	5.81441	-5.82181	2.30262	-1.15766	-2.87551	3.67824	3.16235	2.9668	-1.90788	8.18316	7.75995	0.690741	1.96862	1.59592	-2.47586	-1.03703	9.81338	8.28754	1.19807	2.3601	14.6617	12.5438	13.3065	8.52611	1.63882	0.826736	2.73151	2.69624
P_value	mrtrix	0.234072	0.0071926	1.18597e-06	2.97997e-10	8.06145e-07	0.000227536	4.24932e-11	0.026609	0.269597	5.35925e-06	1.06177e-06	5.60506e-07	1.59484e-05	1.06684e-08	1.37902e-06	0.00083905	0.375255	0.444769	0.470651	0.248034	0.0684078	0.446347	3.72968e-08	4.72222e-08	0.0033463	3.22315e-05	0.0847472	0.15777	0.0562782	0.398302
	atlas warping	0.327614	0.116918	3.66967e-15	6.71978e-14	2.57053e-08	2.58781e-16	5.97271e-14	0.650959	0.0326788	4.36288e-09	0.00586541	0.00060008	5.86703e-06	0.146272	0.0059701	0.0250112	0.0480577	0.523244	0.729886	0.955658	0.108161	0.0324416	0.00436892	6.70825e-05	0.0163642	0.0625457	0.695094	0.064887	0.130863	0.0703083
	atm_population	0.0424358	0.0566488	0.0860523	0.193748	0.195655	0.751104	0.383593	0.00679497	0.0280116	0.119748	0.457415	1.40207e-05	1.45043e-05	0.595733	0.0387141	0.0664197	0.138647	0.479056	7.82407e-07	2.28619e-05	0.336527	0.101461	2.97749e-09	2.7817e-07	1.0689e-08	0.000117809	0.252026	0.391032	0.126547	0.149318
Volume Absolute Percentage Difference
		AF_L	AF_R	CC_Fr_1	CC_Fr_2	CC_Oc	CC_Pa	CC_Pr_Po	CG_L	CG_R	FAT_L	FAT_R	FPT_L	FPT_R	IFOF_L	IFOF_R	ILF_L	ILF_R	MCP	MdLF_L	MdLF_R	OR_ML_L	OR_ML_R	POPT_L	POPT_R	PYT_L	PYT_R	SLF_L	SLF_R	UF_L	UF_R
ATM reference	0	31.7351	53.6095	43.538	71.5429	21.728	44.8484	62.9048	43.0467	42.4491	39.1771	33.3269	32.5808	36.9889	22.8766	19.9552	36.7725	34.3426	41.3428	41.3472	34.5415	36.0904	59.61	27.9131	30.6801	52.9165	51.4753	48.605	43.9492	48.5047	30.013
Mean_diff	mrtrix	56.2471	20.3376	35.2427	-27.4055	155.295	32.8897	-33.7974	26.1259	38.2359	2.17704	-0.257625	96.57	80.0255	123.193	124.012	-5.05157	-1.10905	105.104	10.3255	22.9457	17.8232	3.835	92.4737	85.2601	35.6299	39.9495	27.3933	20.243	28.4842	22.6591
	atlas warping	48.6897	57.1582	9.03556	-37.1711	9.70535	-20.707	-42.6153	22.141	28.4073	22.2496	13.9257	-4.21273	-6.62859	5.28212	4.30963	-7.44098	-9.37085	10.111	15.495	20.7891	22.9699	26.8871	-4.30623	-4.35436	10.4816	11.8827	47.6254	24.6556	29.2027	29.7365
	atm_population	4.24368	11.5133	22.159	13.2975	21.1048	22.8125	18.4475	-7.51947	-9.69026	27.7946	29.156	-1.57969	-0.698672	8.77615	2.81869	7.16236	-0.387454	-8.8071	14.1798	20.5804	-2.64391	-1.85712	14.4734	12.2505	10.5375	-3.60064	24.856	9.4224	21.0449	22.5923
P_value	mrtrix	4.05061e-05	0.132784	0.014296	0.0416345	1.8615e-20	0.00350648	0.00136644	0.00135726	6.46358e-05	0.842603	0.983204	3.78576e-11	1.53008e-06	5.94612e-11	2.95076e-11	0.496721	0.891412	4.01667e-06	0.192434	0.02624	0.0626944	0.761248	7.8588e-10	1.08945e-07	5.20356e-05	4.4378e-07	0.00824183	0.0226098	0.0107133	0.0223745
	atlas warping	2.67198e-09	1.2713e-07	3.26292e-06	7.51631e-07	0.001777	0.0283944	3.17716e-10	3.80623e-08	3.84073e-13	3.89423e-06	3.87734e-06	0.0631741	0.00154118	0.556024	0.548851	0.145347	0.119971	0.259763	0.0869634	0.0551597	1.8835e-06	0.000202817	0.114631	0.126149	0.000656877	4.61227e-05	5.62008e-07	0.000534942	0.00730183	0.00164967
	atm_population	0.186158	0.0827622	0.0127999	0.0693022	1.08144e-06	4.2165e-09	4.27652e-05	0.116505	0.000677626	0.0270542	0.03379	0.503838	0.74862	0.0188442	0.267385	0.0417029	0.928475	0.0174148	0.121372	0.0605531	0.561567	0.812102	0.0776038	0.123162	0.10876	0.206584	0.0099542	0.130154	0.040556	0.0150265
Surface Area Absolute Percentage Difference
		AF_L	AF_R	CC_Fr_1	CC_Fr_2	CC_Oc	CC_Pa	CC_Pr_Po	CG_L	CG_R	FAT_L	FAT_R	FPT_L	FPT_R	IFOF_L	IFOF_R	ILF_L	ILF_R	MCP	MdLF_L	MdLF_R	OR_ML_L	OR_ML_R	POPT_L	POPT_R	PYT_L	PYT_R	SLF_L	SLF_R	UF_L	UF_R
ATM reference	0	48.1792	64.8241	30.6197	33.315	29.7788	23.9097	20.0317	50.6015	50.7069	33.0898	33.5119	29.1909	25.3915	27.1602	19.694	36.6135	41.6718	58.8321	67.5858	61.2891	53.1422	69.7776	24.9565	29.4745	11.0647	13.7194	69.8918	59.8345	66.7306	46.0246
Mean_diff	mrtrix	20.6171	-6.55624	23.6309	11.8487	127.026	24.2557	6.24637	25.0714	35.0543	-3.06975	-1.79291	71.5009	67.5334	110.523	119.669	-5.94329	-9.12376	66.3735	-28.5256	-13.4197	-21.9905	-32.2399	69.4993	64.2147	61.6337	61.0647	-7.37668	-2.51257	-9.74848	1.17081
	atlas warping	17.6811	22.2996	-2.46033	1.44454	4.2932	15.8	-1.0272	3.89047	6.70593	7.72278	0.391973	-4.55964	-4.93825	-8.91717	-4.69743	-12.7804	-24.1518	-15.4466	-30.8119	-25.1652	-10.6412	-7.23182	-3.67974	-7.41451	25.91	22.072	-3.85254	-12.7686	-23.4536	-9.40059
	atm_population	-4.70957	4.12988	14.0667	15.2997	-8.91158	3.73317	10.0118	-10.2628	-6.46127	-1.69853	3.53754	1.22037	2.56014	-13.1017	-0.693662	-16.1439	-22.3617	-14.7834	-17.0399	-5.39057	-19.9243	-15.4717	0.41488	-1.74281	10.1496	0.925181	10.1029	-7.29443	-5.06745	6.87115
P_value	mrtrix	0.0860364	0.607099	0.0381791	0.121116	1.42143e-17	0.0155191	0.283027	4.89912e-05	1.23247e-06	0.765784	0.854483	1.74231e-06	3.27598e-05	3.84354e-08	1.28309e-09	0.389627	0.293816	0.000821128	1.86052e-05	0.0797954	0.00562521	0.00214652	1.06298e-08	3.55915e-06	4.2101e-08	9.69816e-11	0.392858	0.712251	0.295538	0.880102
	atlas warping	2.00832e-13	5.27196e-06	0.672296	0.584481	0.483291	2.51636e-05	0.628488	0.021046	0.000498152	0.394522	0.96748	0.336403	0.239211	0.00646864	0.0213723	0.015529	0.00146897	0.0135877	1.43087e-05	0.00367818	9.68442e-05	0.127388	0.437927	0.112625	6.56123e-07	9.13603e-07	0.475727	0.000466411	0.00628163	0.164342
	atm_population	0.0728466	0.380956	0.130155	0.0826185	0.0151434	0.535607	0.0645535	0.00199767	0.00604883	0.852122	0.611887	0.631429	0.226734	0.00792104	0.816585	1.67161e-05	0.00197499	0.000433339	0.00371857	0.497644	5.84345e-06	0.00659744	0.953342	0.786368	0.142656	0.701374	0.0991456	0.0758498	0.321556	0.246715
Pearson
		AF_L	AF_R	CC_Fr_1	CC_Fr_2	CC_Oc	CC_Pa	CC_Pr_Po	CG_L	CG_R	FAT_L	FAT_R	FPT_L	FPT_R	IFOF_L	IFOF_R	ILF_L	ILF_R	MCP	MdLF_L	MdLF_R	OR_ML_L	OR_ML_R	POPT_L	POPT_R	PYT_L	PYT_R	SLF_L	SLF_R	UF_L	UF_R
ATM reference	0	0.6779	0.681675	0.722747	0.836163	0.761969	0.796036	0.724296	0.758426	0.663399	0.814407	0.855722	0.542781	0.506171	0.734458	0.757043	0.481617	0.512933	0	0.682783	0.691486	0.711376	0.541003	0.4464	0.397775	0.540486	0.483475	0.561117	0.701894	0.654971	0.636151
Mean_diff	mrtrix	-0.0365667	-0.0520924	-0.381114	-0.176788	-0.258668	-0.0936621	-0.0954506	-0.105834	-0.15236	-0.207898	-0.190647	-0.129383	-0.0900761	-0.305725	-0.251351	0.0234371	0.00654662	0	-0.0113549	0.00438562	-0.106161	-0.089685	0.00106692	0.0523532	0.00603896	0.00509571	0.0418602	0.0178475	-0.156994	-0.0736493
	atlas warping	-0.00234595	-0.000606568	-0.331923	-0.309324	-0.162043	-0.1528	-0.0580128	-0.212945	-0.272154	-0.337541	-0.257157	-0.112185	-0.0986551	-0.0732497	-0.0290643	-0.0825481	-0.0890888	0	-0.0664906	-0.0255828	-0.145217	-0.16819	-0.103108	0.0475211	-0.00694733	0.0480694	0.0157347	0.0106766	-0.0748881	-0.128329
	atm_population	-0.0947253	-0.0491671	0.00776145	0.0424389	-0.114642	-0.0888842	-0.032825	-0.0626493	-0.061341	-0.0434338	-0.0581523	-0.0286809	-0.00440686	-0.0540176	-0.0501576	-0.0780133	-0.0490433	0	-0.08127	-0.0412238	-0.0989938	-0.11257	-0.0400673	-0.00969699	-0.0887503	0.0221133	-0.0400332	-0.0145229	-0.11672	-0.12199
P_value	mrtrix	0.394198	0.210194	0.000825632	0.0146465	1.75832e-06	6.13559e-05	0.0010766	0.0324489	0.00356843	0.00434799	0.0127699	0.0173286	0.0476875	8.70671e-05	0.00148528	0.43899	0.866818		0.632682	0.856071	5.62079e-05	0.00779031	0.983277	0.292081	0.881695	0.930443	0.296003	0.513246	0.0218067	0.222928
	atlas warping	0.946134	0.9833	0.073017	0.000627241	5.65038e-05	1.68037e-06	0.16494	0.00494507	3.73959e-05	0.0142244	0.00295503	0.114205	0.266333	0.108198	0.140668	0.0477962	0.0697459		0.0103197	0.262642	4.47786e-07	4.02573e-05	0.217015	0.45934	0.919117	0.424994	0.701568	0.718716	0.0187823	0.00116455
	atm_population	0.00239704	0.109368	0.851002	0.121004	4.54606e-05	0.000839227	0.268938	0.0224662	0.0665945	0.125085	0.0839632	0.378218	0.877399	0.196129	0.168667	0.00459578	0.236414		0.00160036	0.0734902	0.00149859	0.00094321	0.369203	0.812903	0.0406325	0.554913	0.179452	0.636839	0.0007255	0.00291626
Density Absolute Percentage Difference
		AF_L	AF_R	CC_Fr_1	CC_Fr_2	CC_Oc	CC_Pa	CC_Pr_Po	CG_L	CG_R	FAT_L	FAT_R	FPT_L	FPT_R	IFOF_L	IFOF_R	ILF_L	ILF_R	MCP	MdLF_L	MdLF_R	OR_ML_L	OR_ML_R	POPT_L	POPT_R	PYT_L	PYT_R	SLF_L	SLF_R	UF_L	UF_R
ATM reference	0	71.5249	84.7245	77.4166	53.697	26.4474	22.6523	28.3413	63.9521	70.4776	36.7774	53.7432	96.7651	84.2431	41.2266	42.6251	49.4572	35.0685	0	58.2989	55.4073	43.8691	42.5585	56.1726	58.38	59.2035	50.9705	113.533	68.8449	75.5393	63.6916
Mean_diff	mrtrix	-15.2696	-40.381	35.5792	30.7743	141.983	16.2733	10.6779	46.9019	54.6888	81.218	45.4397	13.8393	15.4629	79.6757	49.8119	-10.1291	-8.64538	0	-16.1081	-1.70686	10.3753	21.2499	65.4555	41.0044	58.0069	64.085	-11.6301	-1.34477	-33.869	-4.67559
	atlas warping	-6.15914	2.33453	42.6092	40.2362	29.0509	21.1345	34.1978	4.23954	17.6903	111.093	82.3851	43.5512	50.2981	22.4096	27.6163	4.8416	3.41679	0	-7.46994	-9.52718	1.15364	5.31752	87.8916	67.1577	105.826	115.522	-33.8115	-15.4911	-55.0645	5.93321
	atm_population	-4.20349	5.82669	8.29216	6.96529	6.28373	7.24251	7.77394	-8.55306	-1.19989	-8.34775	-5.72966	-6.34664	9.18366	7.98441	8.5405	0.603075	-8.22337	0	5.00715	10.1914	0.258518	1.07758	11.8483	13.5333	1.64685	1.71157	-18.2347	-4.91269	5.31833	12.3618
P_value	mrtrix	0.274362	1.12e-06	0.28674	0.0744085	1.22536e-16	0.0900711	0.22249	9.06713e-06	2.05214e-07	0.00324511	0.0651398	0.48193	0.433603	0.000286318	0.0181024	0.234905	0.295862		0.0229823	0.788329	0.249	0.0896991	7.1865e-08	0.0575633	7.83451e-05	1.40864e-05	0.188235	0.787052	0.0755652	0.815977
	atlas warping	0.553747	0.582544	0.208734	0.0355386	0.00725217	3.99982e-08	7.21403e-05	0.326229	0.000774631	0.000458693	0.00478137	0.0656933	0.0268138	0.135191	0.0451289	0.709319	0.693737		0.342145	0.203053	0.898805	0.324046	2.84384e-07	0.00468941	8.59646e-08	1.48495e-10	9.23393e-05	0.0810795	0.0112149	0.799524
	atm_population	0.34395	0.149438	0.658693	0.532959	0.135354	0.0657098	0.243292	0.0469829	0.84805	0.520056	0.672692	0.346813	0.310479	0.136712	0.156011	0.905729	0.118461		0.20882	0.0759445	0.957278	0.842074	0.31561	0.0868459	0.80663	0.817657	0.0352228	0.427115	0.583687	0.0701363
Efficiency Absolute Percentage Difference
		AF_L	AF_R	CC_Fr_1	CC_Fr_2	CC_Oc	CC_Pa	CC_Pr_Po	CG_L	CG_R	FAT_L	FAT_R	FPT_L	FPT_R	IFOF_L	IFOF_R	ILF_L	ILF_R	MCP	MdLF_L	MdLF_R	OR_ML_L	OR_ML_R	POPT_L	POPT_R	PYT_L	PYT_R	SLF_L	SLF_R	UF_L	UF_R
ATM reference	0	80.2182	99.7691	77.3705	62.3853	27.3701	29.7725	28.2133	64.345	77.037	33.3208	52.6839	106.11	85.1762	42.5405	42.5054	54.3876	38.2042	0	66.1504	61.9792	48.29	47.0666	56.0696	58.7111	62.8069	52.9605	114.282	69.53	77.1052	68.4948
Mean_diff	mrtrix	-54.9523	-47.6113	-6.94164	-43.9882	2.57096	-17.6275	-3.41831	23.4201	13.7292	-8.41405	-25.9929	-65.1958	-76.9402	-75.391	-46.2764	-22.1395	-13.1277	0	-31.7979	-17.9514	-55.8094	-50.3797	-45.2819	-71.2216	-27.0281	-50.2369	-16.1709	-7.51727	-36.379	-12.5682
	atlas warping	-8.1352	0.273518	-3.87882	-63.3561	-44.1818	-18.0616	-23.6854	4.74818	0.0423675	40.8142	-5.66152	-29.8379	-43.8461	-67.1733	-61.1785	-49.9166	-26.1734	0	-39.4164	-32.5145	-34.9071	-17.8744	-6.0928	-49.7018	26.1281	-0.184056	-23.0564	-41.1487	-72.8988	-43.7299
	atm_population	-4.10549	-1.78277	-6.11319	0.374959	-12.1481	-4.79671	-10.5668	-12.3951	-7.00419	-12.8004	-11.6519	-0.000863173	8.85347	-5.24945	-6.37993	0.206363	7.56537	0	-1.3617	1.62411	-13.2367	-10.8418	21.5213	0.813537	13.4118	10.0994	-14.0613	-6.75205	14.1751	27.261
P_value	mrtrix	1.02579e-05	2.50777e-06	0.804062	0.00854256	0.850028	0.0260509	0.600551	1.07235e-05	0.00300197	0.749436	0.172024	0.000784342	0.000287619	0.000204433	0.00509373	0.00152362	0.217101		6.16714e-06	0.00144758	2.07171e-09	1.31389e-07	0.00838129	3.18396e-05	0.0492478	0.000235845	0.0924397	0.231008	0.0148434	0.527676
	atlas warping	0.11185	0.893383	0.890726	0.000120204	2.32872e-08	2.88467e-06	0.0343551	0.109871	0.986983	0.109622	0.807775	0.101088	0.0396261	1.69761e-06	4.09284e-05	0.00010803	0.00327437		3.90244e-07	4.08174e-06	1.01353e-09	0.000687294	0.710134	0.0075632	0.121029	0.990171	5.6177e-06	1.44631e-06	0.000121488	0.0434553
	atm_population	0.218732	0.443693	0.746199	0.969692	3.309e-05	0.240897	0.0870885	5.33978e-05	0.0725225	0.351617	0.378579	0.999866	0.177746	0.0764701	0.155165	0.940026	0.339029		0.58174	0.640881	0.000132218	0.0084471	0.0720231	0.778258	0.01274	0.0107607	0.0873243	0.0174257	0.258553	0.0221248
Modularity Absolute Percentage Difference
		AF_L	AF_R	CC_Fr_1	CC_Fr_2	CC_Oc	CC_Pa	CC_Pr_Po	CG_L	CG_R	FAT_L	FAT_R	FPT_L	FPT_R	IFOF_L	IFOF_R	ILF_L	ILF_R	MCP	MdLF_L	MdLF_R	OR_ML_L	OR_ML_R	POPT_L	POPT_R	PYT_L	PYT_R	SLF_L	SLF_R	UF_L	UF_R
ATM reference	0	85.6216	95.7766	104.496	132.481	49.3906	61.26	98.2093	137.39	126.233	52.1284	90.6514	132.625	103.91	87.7011	70.0305	131.173	114.173	0	112.793	119.424	97.0063	74.8835	100.784	81.5141	124.422	74.1228	92.9959	102.872	131.215	88.1451
Mean_diff	mrtrix	-5.82604	-4.98433	-31.1241	-21.5728	-57.1989	4.11419	-14.2373	13.6335	52.7985	-71.2827	-3.20992	-34.6416	33.9343	59.9416	58.3937	24.1185	19.5188	0	9.58973	-9.98058	-18.7666	30.8539	20.4471	24.846	-16.585	24.824	-11.1476	-7.2735	-3.58096	-33.6165
	atlas warping	-14.1221	0.935843	-39.8195	-29.0883	15.6639	-2.45659	-13.5364	-10.7246	65.1677	-88.9347	-15.8459	-30.364	45.6641	16.6899	19.4444	25.3517	5.42085	0	25.0307	14.3162	-16.0957	15.0718	47.1948	60.9538	21.7979	65.0327	7.4055	18.3691	4.4277	-2.54687
	atm_population	-23.6963	1.6158	-29.5196	-6.87952	0.45449	1.7125	-14.4532	-18.6748	30.697	-5.19409	3.83078	-10.4901	12.2661	21.7817	15.357	19.8037	-3.23495	0	2.60527	-9.11363	8.07508	2.27031	13.3279	7.21325	1.46482	5.09421	-25.6815	7.80571	37.6002	18.0024
P_value	mrtrix	0.762728	0.746499	0.199779	0.320521	0.0353472	0.438577	0.142903	0.617177	0.0303553	0.0434649	0.921278	0.237646	0.174034	0.00182997	0.00293912	0.0836179	0.0954178		0.490707	0.452439	0.135552	0.00180368	0.402515	0.232327	0.508973	0.123833	0.498606	0.527894	0.772133	0.0987259
	atlas warping	0.410353	0.949764	0.119824	0.195962	0.0507387	0.707459	0.164131	0.728132	0.00430508	0.0117215	0.669388	0.309078	0.0902059	0.462507	0.299652	0.0342802	0.532351		0.00894084	0.302457	0.279504	0.112118	0.0893163	0.0135313	0.405274	0.000849802	0.743962	0.344621	0.775366	0.9154
	atm_population	0.182369	0.858824	0.181236	0.564395	0.749458	0.458073	0.134848	0.406901	0.136755	0.781641	0.827397	0.281658	0.282697	0.0972187	0.454887	0.0785501	0.679056		0.837266	0.446027	0.376844	0.732265	0.39905	0.645365	0.922495	0.706346	0.110931	0.456185	0.105265	0.314627
Characteristic Path Length Absolute Percentage Difference
		AF_L	AF_R	CC_Fr_1	CC_Fr_2	CC_Oc	CC_Pa	CC_Pr_Po	CG_L	CG_R	FAT_L	FAT_R	FPT_L	FPT_R	IFOF_L	IFOF_R	ILF_L	ILF_R	MCP	MdLF_L	MdLF_R	OR_ML_L	OR_ML_R	POPT_L	POPT_R	PYT_L	PYT_R	SLF_L	SLF_R	UF_L	UF_R
ATM reference	0	125.369	96.3661	126.496	155.767	177.061	190.826	189.456	118.334	100.404	137.268	127.198	108.976	110.232	137.435	161.71	142.648	152.741	0	101.004	94.6117	125.579	96.9671	127.357	117.848	151.223	149.779	102.566	111.73	99.7513	99.7696
Mean_diff	mrtrix	2.53662	16.9351	-79.0742	-40.05	16.5268	-0.653706	-21.3244	26.4272	21.5014	-24.9598	-34.7933	-53.2325	-39.801	37.483	38.2464	-9.56691	-4.73331	0	10.1743	-4.50278	1.10865	4.90611	-15.5404	-41.7874	-30.0504	-42.6626	-31.3452	8.62782	-11.9385	-47.6272
	atlas warping	-40.5885	-43.7647	-75.4469	-32.4819	-13.9413	-0.643259	-15.7871	-7.73528	-12.6148	-23.2915	-24.5379	-58.5515	-67.8228	-43.8485	-19.8034	-34.5008	-24.9247	0	-13.1634	-1.84561	-13.9322	-18.9568	11.0232	-1.6533	-13.2305	-40.6377	-67.1022	-28.1047	-6.0978	5.77444
	atm_population	0.523445	-8.5921	23.8966	-18.3143	0.816175	2.44082	6.30213	13.6002	18.8583	-16.5345	-24.6964	13.4382	16.3023	14.8809	9.61159	18.6339	20.3111	0	13.6779	5.38828	-3.82006	-4.95681	31.236	16.5751	26.5332	12.9118	-40.7197	-9.36797	52.4185	36.4539
P_value	mrtrix	0.614307	6.40649e-05	0.000152605	0.0439792	0.162329	0.810414	0.0550296	0.000629162	2.09838e-05	0.190626	0.0769417	0.000528421	0.0147539	0.00423947	8.30708e-06	0.311768	0.559771		0.0300862	0.350842	0.778552	0.342234	0.374398	0.00770731	0.0846667	0.00557184	0.00120497	0.313697	0.263366	0.000106219
	atlas warping	0.00092951	0.00318405	0.000179101	0.106747	0.0608724	0.914221	0.10879	0.27043	0.0234804	0.221224	0.216525	0.00490738	0.0012689	0.0276327	0.401014	0.0152319	0.0229351		0.0423028	0.715008	0.000405357	0.000103405	0.586538	0.93714	0.514269	0.0178501	8.0623e-06	0.0718879	0.734424	0.748573
	atm_population	0.941935	0.249208	0.0447774	0.0246828	0.781988	0.298887	0.154907	0.00286109	0.00012146	0.149617	0.0344756	0.230703	0.190792	0.0204544	0.106735	0.000278238	0.00905671		0.0084363	0.0169961	0.173097	0.167949	0.0119733	0.0153722	0.00497941	0.219653	0.000393153	0.281147	0.000183888	0.00222473

## Sheet: Fig S10
Metric	AF_L	AF_R	CG_L	CG_R	FPT_L	FPT_R	IFOF_L	IFOF_R	ILF_L	ILF_R	MCP	MdLF_L	MdLF_R	POPT_L	POPT_R	UF_L	UF_R
Overlap
ATM reference	0.56213	0.603607	0.657071	0.660973	0.547235	0.561124	0.536431	0.538579	0.564648	0.577101	0.602464	0.643324	0.6292	0.555035	0.584173	0.550669	0.558828
Mean_diff
tractseg	-0.21227	-0.225121	-0.146204	-0.135771	-0.237306	-0.248072	-0.318821	-0.301359	-0.374541	-0.388153	-0.120055	-0.239923	-0.288831	-0.242267	-0.247103	-0.33454	-0.297564
P_value
tractseg	2.16048e-11	1.00184e-08	1.73733e-06	3.72398e-06	2.17672e-12	1.34718e-12	2.11155e-09	9.04718e-09	1.62874e-16	5.57019e-16	1.42748e-05	8.59424e-08	1.12587e-08	5.97246e-14	3.13996e-13	5.83133e-10	4.04753e-09
Overreach
ATM reference	1.22061	2.02659	1.50026	1.57059	0.756823	0.806161	0.697092	0.618108	0.820676	0.895134	0.975481	2.72836	1.71248	0.696511	0.834095	2.24705	1.59442
Mean_diff
tractseg	-0.806371	-1.21405	-0.604357	-0.814015	-0.588807	-0.633749	-0.532775	-0.467216	-0.701456	-0.786109	-0.563596	-0.803193	0.320364	-0.430774	-0.527806	-1.69471	-1.06816
P_value
tractseg	2.03952e-08	1.22541e-07	1.31887e-06	1.66199e-05	5.80709e-08	2.75118e-06	2.11438e-07	2.0948e-08	4.2708e-07	4.79289e-07	3.9337e-10	0.191427	0.570862	1.66285e-12	1.32605e-07	1.00937e-07	7.2334e-08
Dice
ATM reference	0.414867	0.360658	0.438235	0.433083	0.487001	0.494591	0.483248	0.500377	0.48848	0.479885	0.467447	0.390402	0.4104	0.497299	0.495491	0.312095	0.376053
Mean_diff
tractseg	-0.0235924	-0.0176102	-0.00254799	0.0388505	-0.0704922	-0.075271	-0.172112	-0.164981	-0.204758	-0.190614	0.039455	-0.0854767	-0.135273	-0.103744	-0.0878608	-0.0529274	-0.0706586
P_value
tractseg	0.306083	0.484183	0.840577	0.00559059	0.00155486	0.00129499	1.57435e-05	3.86946e-05	1.788e-07	6.6028e-09	0.00587721	3.52477e-06	2.61892e-08	1.13349e-06	0.000740801	0.0536392	0.000244945
Buan
ATM reference	0.736519	0.687628	0.891406	0.905522	0.756291	0.776946	0.85477	0.881117	0.787593	0.700629	0.684972	0.80255	0.752975	0.82667	0.795497	0.676319	0.752394
Mean_diff
tractseg	-0.16407	-0.0402379	-0.27793	-0.196977	-0.0776584	-0.116719	-0.402914	-0.349869	-0.117463	-0.079334	0.0355638	-0.295036	-0.23272	-0.172447	-0.154137	-0.36388	-0.396873
P_value
tractseg	6.58581e-05	0.310272	8.12286e-06	5.78145e-07	0.0313636	0.00811781	9.46926e-07	8.72234e-05	0.00498911	0.207267	0.242841	4.79722e-10	1.07749e-06	8.66996e-08	1.30032e-05	1.79858e-08	3.669e-08
Vc
ATM reference	0.752391	0.640334	0.882407	0.912333	0.751054	0.764985	0.896321	0.92168	0.808596	0.728519	0.786067	0.817844	0.735483	0.816069	0.758109	0.679034	0.781371
Mean_diff
tractseg	-0.167091	0.0548871	-0.337307	-0.333908	0.0392999	0.0326397	-0.145285	-0.143418	0.0738826	0.110154	-0.0290235	-0.499633	-0.423329	-0.255569	-0.232761	-0.38143	-0.499141
P_value
tractseg	5.11275e-05	0.151497	2.30421e-07	7.45887e-09	0.26006	0.360567	0.010088	0.0246302	0.02056	0.0565337	0.275401	2.2317e-14	4.60631e-12	6.93207e-08	1.17158e-06	3.16778e-08	1.68215e-09
Ic
ATM reference	0.247609	0.359666	0.117593	0.0876667	0.248946	0.235015	0.103679	0.0783197	0.191404	0.271481	0.213933	0.182156	0.264517	0.183931	0.241891	0.320966	0.218629
Mean_diff
tractseg	0.167091	-0.0548871	0.337307	0.333908	-0.0392999	-0.0326397	0.145285	0.143418	-0.0738826	-0.110154	0.0290235	0.499633	0.423329	0.255569	0.232761	0.38143	0.499141
P_value
tractseg	5.11275e-05	0.151497	2.30421e-07	7.45887e-09	0.26006	0.360567	0.010088	0.0246302	0.02056	0.0565337	0.275401	2.2317e-14	4.60631e-12	6.93207e-08	1.17158e-06	3.16778e-08	1.68215e-09
Acc
ATM reference	0.393441	0.423908	0.475069	0.478807	0.42401	0.435402	0.373046	0.372002	0.374204	0.374801	0.431572	0.437081	0.438097	0.425554	0.44959	0.464418	0.382726
Mean_diff
tractseg	-0.117222	-0.126009	-0.067243	-0.0644886	-0.157177	-0.164076	-0.195997	-0.180989	-0.216491	-0.222099	-0.0348612	-0.133459	-0.176959	-0.155497	-0.157276	-0.292875	-0.18595
P_value
tractseg	4.78493e-07	7.89035e-06	0.00295006	0.00671019	9.22879e-10	4.54527e-10	4.23382e-07	7.6553e-07	5.04194e-13	2.19377e-12	0.0692451	2.96791e-06	3.30379e-07	2.29153e-11	2.21589e-10	7.57042e-12	2.70204e-07

## Sheet: Fig S11
	AF_L	AF_R	CG_L	CG_R	FPT_L	FPT_R	IFOF_L	IFOF_R	ILF_L	ILF_R	MCP	MdLF_L	MdLF_R	POPT_L	POPT_R	UF_L	UF_R	0	1	2	3	4	5	6	7	8	9	10	11	12	13	14	15	16	17
Mean Length Absolute Percentage Difference
ATM reference	16.3782	17.1918	11.7686	14.4626	12.2648	12.606	8.14152	6.45691	13.4611	15.7252	12.7934	9.50374	13.5569	11.8635	12.8781	9.53148	12.1006
Mean_diff
tractseg	9.55244	-2.41955	6.97531	8.03742	1.21544	-1.02066	18.6096	14.2018	0.255316	-0.226443	10.7623	15.2466	9.33579	3.02248	4.29623	41.9286	34.9849
P_value
tractseg	7.13697e-10	0.0353117	0.00614198	0.00149197	0.463351	0.50847	7.53483e-08	4.06852e-05	0.848933	0.922112	2.07376e-06	1.4074e-11	1.46785e-06	0.0371008	0.0109675	1.63844e-14	5.46051e-11
Span Absolute Percentage Difference
ATM reference	11.9295	10.4354	7.8983	9.13315	8.78888	10.2867	6.32583	5.61936	8.99874	10.4027	18.9207	8.13366	8.15711	7.98265	10.59	10.9449	10.9832
Mean_diff
tractseg	12.2947	0.620546	6.32351	7.43195	0.76209	-2.20421	16.2274	9.55179	0.99912	0.796495	-0.64943	19.7003	14.9351	6.08751	5.95704	42.2454	38.4805
P_value
tractseg	0.000584869	0.764469	0.00131901	0.00259084	0.682382	0.187849	1.96988e-06	0.00517565	0.397379	0.633207	0.804822	9.19035e-12	2.94975e-08	0.00102431	0.00161889	5.30551e-10	7.74785e-10
Volume Absolute Percentage Difference
ATM reference	31.7351	53.6095	43.0467	42.4491	32.5808	36.9889	22.8766	19.9552	36.7725	34.3426	41.3428	41.3472	34.5415	27.9131	30.6801	48.5047	30.013
Mean_diff
tractseg	0.147347	-0.842149	-4.31445	-8.468	31.9259	30.187	63.9199	66.3791	68.1925	71.5015	-13.8576	17.8042	20.3376	22.1557	15.7094	11.7982	30.7614
P_value
tractseg	0.983076	0.915698	0.11528	0.00741451	1.51638e-05	0.000271843	7.35782e-10	2.59882e-06	5.02367e-08	1.20679e-10	0.0500603	0.0556631	0.0595185	6.13259e-06	0.00310572	0.252368	0.0021871
Surface Area Absolute Percentage Difference
ATM reference	48.1792	64.8241	50.6015	50.7069	29.1909	25.3915	27.1602	19.694	36.6135	41.6718	58.8321	67.5858	61.2891	24.9565	29.4745	66.7306	46.0246
Mean_diff
tractseg	-27.6802	-24.4377	-2.73656	-14.362	28.3291	37.7541	39.5725	40.0649	60.5861	58.4887	-27.1943	8.74889	9.04553	11.6926	6.48759	12.047	34.1356
P_value
tractseg	2.6423e-05	0.00112932	0.326969	9.35945e-05	0.00906848	0.000618533	0.00169162	0.000284449	3.0104e-05	6.0625e-06	0.00768663	0.136091	0.209054	0.0972419	0.395841	0.294564	0.00640805
Pearson
ATM reference	0.6779	0.681675	0.758426	0.663399	0.542781	0.506171	0.734458	0.757043	0.481617	0.512933	0	0.682783	0.691486	0.4464	0.397775	0.654971	0.636151
Mean_diff
tractseg	-0.0500506	-0.0201857	-0.236836	-0.130514	-0.12243	-0.111019	0.0290795	-0.0507013	-0.0752449	-0.0632066	0	-0.30004	-0.181659	-0.0609059	-0.185991	-0.171225	-0.117132
P_value
tractseg	0.406746	0.669242	0.00158592	0.0465075	0.11366	0.188761	0.64713	0.333987	0.223172	0.305112		6.96999e-06	0.00192147	0.0904689	0.00139135	0.23838	0.0822134
Density Absolute Percentage Difference
ATM reference	71.5249	84.7245	63.9521	70.4776	96.7651	84.2431	41.2266	42.6251	49.4572	35.0685	0	58.2989	55.4073	56.1726	58.38	75.5393	63.6916
Mean_diff
tractseg	59.2681	40.3838	71.3349	71.0818	62.181	68.7409	136.376	130.166	93.7208	113.083	0	81.8741	78.4208	79.9746	78.5986	19.4003	51.7494
P_value
tractseg	0.00231806	0.0379624	0.000804851	0.000448625	0.00149003	0.00135892	2.43792e-05	3.67567e-06	0.000230897	1.36765e-06		1.83032e-06	1.39447e-05	0.000282443	0.00020059	0.458153	0.0727036
Cpl Absolute Percentage Difference
ATM reference	125.369	96.3661	118.334	100.404	108.976	110.232	137.435	161.71	142.648	152.741	0	101.004	94.6117	127.357	117.848	99.7513	99.7696
Mean_diff
tractseg	45.6355	41.6559	60.4774	50.3449	15.2796	-5.31841	85.67	114.208	34.3241	51.9295	0	78.2449	67.0184	74.6587	65.6138	53.0509	53.5804
P_value
tractseg	0.00249776	0.000575765	0.00108342	0.0154511	0.364349	0.735806	0.000281089	6.45243e-06	0.0973335	0.0034694		2.39996e-08	1.15158e-06	3.24642e-05	1.04077e-05	0.00509075	0.012586
Eff Absolute Percentage Difference
ATM reference	80.2182	99.7691	64.345	77.037	106.11	85.1762	42.5405	42.5054	54.3876	38.2042	0	66.1504	61.9792	56.0696	58.7111	77.1052	68.4948
Mean_diff
tractseg	17.0356	4.87159	20.9373	14.6294	-1.96763	8.03577	55.2406	58.5467	15.7746	20.5524	0	32.3374	30.459	30.6938	8.10471	-19.1117	27.1116
P_value
tractseg	0.0982606	0.593016	0.0873764	0.0423069	0.857453	0.505772	0.00015295	0.000316713	0.382175	0.243172		6.0215e-05	0.000549983	0.0529668	0.471347	0.352747	0.224813
Mod Absolute Percentage Difference
ATM reference	85.6216	95.7766	137.39	126.233	135.591	104.265	87.7011	70.0305	132.59	114.173	0	112.793	119.424	100.82	79.7535	141.62	85.7741
Mean_diff
tractseg	39.1985	57.5885	29.2704	31.0893	-40.3269	46.8745	51.0573	77.878	14.1185	-6.47126	0	71.1463	23.8631	53.2072	50.5058	-30.9491	-7.93992
P_value
tractseg	0.0705518	0.00269019	0.30193	0.198161	0.28311	0.00806084	0.162611	0.0047673	0.624239	0.815802		0.000485369	0.294928	0.0180376	0.042647	0.39547	0.738781

## Sheet: Fig S12
Metric	AF_L	AF_R	CC_Fr_1	CC_Fr_2	CC_Oc	CC_Pa	CC_Pr_Po	CG_L	CG_R	FAT_L	FAT_R	FPT_L	FPT_R	IFOF_L	IFOF_R	ILF_L	ILF_R	MCP	MdLF_L	MdLF_R	OR_ML_L	OR_ML_R	POPT_L	POPT_R	PYT_L	PYT_R	SLF_L	SLF_R	UF_L	UF_R
Overlap
ATM (3000)	0.56213	0.603607	0.520328	0.436946	0.575832	0.563258	0.495838	0.657071	0.660973	0.575289	0.563372	0.547235	0.561124	0.536431	0.538579	0.564648	0.577101	0.602464	0.643324	0.6292	0.678485	0.692839	0.555035	0.584173	0.530563	0.535977	0.570741	0.60333	0.550669	0.558828
Mean_diff
6000	0.176616	0.195104	0.161461	0.182749	0.1148	0.11591	0.143865	0.157028	0.166949	0.186538	0.194095	0.130333	0.137075	0.13711	0.137554	0.153072	0.138649	0.178962	0.164581	0.199981	0.0948195	0.108733	0.118734	0.111692	0.129781	0.131073	0.211713	0.185562	0.220321	0.219572
9000	0.221137	0.232614	0.206123	0.233773	0.162864	0.16295	0.191077	0.190833	0.198586	0.22741	0.233155	0.179465	0.185398	0.193398	0.190016	0.202664	0.191771	0.215092	0.202411	0.237094	0.133001	0.136596	0.16821	0.156787	0.178908	0.185785	0.252838	0.229992	0.258804	0.255528
P_value
6000	2.38988e-23	3.56889e-13	3.74313e-22	4.45784e-19	1.93385e-23	1.66506e-22	2.45474e-20	3.20756e-17	2.1477e-16	2.70616e-17	1.22432e-15	1.43197e-21	1.2669e-24	2.05724e-14	2.70255e-15	1.53643e-24	1.24783e-15	3.94783e-14	1.99775e-06	4.66988e-07	7.74876e-19	1.90987e-05	2.67021e-21	2.06889e-23	1.74339e-25	1.20468e-25	6.23213e-09	1.438e-14	2.39666e-07	2.3085e-09
9000	1.84311e-24	2.97958e-15	2.29244e-23	6.02527e-21	2.1611e-28	1.69897e-21	1.01445e-22	2.78472e-18	5.45196e-18	8.02376e-18	6.6774e-18	3.25433e-22	2.40766e-25	2.58185e-16	4.41899e-17	8.16723e-24	1.80494e-26	4.17233e-15	3.99972e-08	3.22481e-08	8.00157e-20	2.66832e-07	3.40581e-23	2.95778e-24	2.23966e-28	1.62142e-27	8.02373e-11	2.14691e-16	1.32792e-08	7.91911e-11
Overreach
ATM (3000)	1.22061	2.02659	0.497648	0.349735	0.614976	0.359163	0.28049	1.50026	1.57059	0.530304	0.59408	0.756823	0.806161	0.697092	0.618108	0.820676	0.895134	0.975481	2.72836	1.71248	1.32027	2.27537	0.696511	0.834095	0.337916	0.34587	2.14638	1.69592	2.24705	1.59442
Mean_diff
6000	0.917679	2.30514	0.415943	0.321158	0.294958	0.207667	0.193784	1.03806	1.12248	0.434338	0.511419	0.488059	0.533103	0.457434	0.419241	0.503178	0.530918	0.821958	2.26977	4.04122	0.552879	1.74129	0.40701	0.454225	0.226527	0.240251	3.14138	1.76481	4.66994	3.39257
9000	1.29823	3.02965	0.587009	0.469909	0.450972	0.326662	0.29428	1.42362	1.54714	0.597026	0.693527	0.745127	0.813494	0.707811	0.641521	0.730278	0.826446	1.08089	2.94301	4.85476	0.844154	2.23975	0.671865	0.72254	0.353427	0.385002	3.97803	2.33919	5.69979	4.1466
P_value
6000	1.9194e-10	7.10721e-06	8.16981e-09	3.30357e-08	7.35847e-13	1.59252e-10	1.9275e-13	7.48743e-08	1.54034e-06	5.19956e-07	2.60145e-08	4.90458e-09	8.30336e-08	5.46173e-08	7.24059e-10	8.09321e-08	2.03597e-08	1.1822e-07	0.000884301	0.019658	3.23333e-11	0.0148165	4.88103e-11	7.16213e-10	5.2485e-16	1.29767e-18	0.00326797	0.000210895	0.000977582	0.00479039
9000	2.10864e-10	2.42557e-06	4.76801e-09	3.76142e-08	1.43657e-13	1.01414e-10	3.29034e-13	3.73326e-08	1.60566e-06	3.08793e-07	1.34651e-08	2.30288e-09	5.79063e-08	4.66871e-08	3.22328e-10	5.0055e-08	1.07137e-07	1.90914e-08	0.000471617	0.0137306	2.72768e-11	0.00619055	6.00973e-12	7.89305e-10	2.45791e-16	3.85658e-19	0.00152323	8.70779e-05	0.000464858	0.00288552
Dice
ATM (3000)	0.414867	0.360658	0.517481	0.485689	0.5287	0.584832	0.556028	0.438235	0.433083	0.550441	0.523913	0.487001	0.494591	0.483248	0.500377	0.48848	0.479885	0.467447	0.390402	0.4104	0.467008	0.373033	0.497299	0.495491	0.567268	0.569756	0.326825	0.402415	0.312095	0.376053
Mean_diff
6000	-0.0141763	-0.048282	0.0185038	0.0597343	0.00852754	0.0222412	0.0488651	-0.0354928	-0.0355927	0.0197892	0.0136334	-0.00377081	-0.00499058	-0.000354216	0.00050788	0.0088091	-0.0016924	-0.0192303	-0.0329069	-0.0397491	-0.0235487	-0.0294361	-0.00438845	-0.0115953	0.0274406	0.0235205	-0.0412491	-0.031931	-0.0430145	-0.054696
9000	-0.0287562	-0.0653374	0.0128176	0.0608786	0.00515965	0.0213872	0.0520079	-0.0539242	-0.0555857	0.0106503	0.00241818	-0.0149115	-0.0185153	-0.009246	-0.00962057	0.00209722	-0.0114265	-0.0323086	-0.0465181	-0.0553224	-0.0378436	-0.0433942	-0.0201042	-0.0259081	0.0255847	0.020497	-0.0553669	-0.0462523	-0.0554764	-0.0703841
P_value
6000	0.0432904	3.83959e-05	0.0520483	4.34612e-06	0.0218321	0.000968229	1.30138e-08	3.44267e-07	1.68436e-08	0.0466309	0.216013	0.523412	0.310885	0.955006	0.911955	0.22343	0.811535	0.0688987	4.63044e-06	6.14572e-06	4.16174e-06	4.80418e-06	0.302292	0.019779	2.21037e-06	6.41005e-06	1.14377e-06	4.33058e-05	1.36191e-05	2.96151e-07
9000	0.00130159	1.85195e-06	0.271009	0.000113882	0.282724	0.0187084	3.24756e-07	7.23855e-09	1.58218e-11	0.343987	0.84188	0.0547684	0.00547418	0.301152	0.11707	0.81136	0.194349	0.0114384	3.0504e-08	4.58656e-08	1.07425e-07	7.73516e-09	0.00180686	0.000483416	0.000204857	0.00056886	2.46703e-08	1.36981e-06	8.75999e-07	8.74485e-09
Buan
ATM (3000)	0.736519	0.687628	0.863713	0.849823	0.851567	0.942032	0.935525	0.891406	0.905522	0.870228	0.848	0.756291	0.776946	0.85477	0.881117	0.787593	0.700629	0.684972	0.80255	0.752975	0.923393	0.852049	0.82667	0.795497	0.866372	0.866119	0.588262	0.698858	0.676319	0.752394
Mean_diff
6000	0.106054	0.0980872	0.027976	0.0965707	0.0824413	0.0431403	0.0394467	0.0173558	0.0173508	0.0893915	0.108599	0.10553	0.107096	0.0365581	0.0279017	0.0751366	0.082964	0.0803632	0.0350546	0.103093	0.0242664	0.0135465	0.110413	0.129329	0.0854376	0.0871957	0.141082	0.105637	0.0477802	0.0597642
9000	0.106483	0.100592	0.0313543	0.100399	0.0838365	0.0441999	0.0409755	0.0175313	0.0178068	0.0901473	0.108546	0.11114	0.109459	0.0411034	0.031055	0.0807813	0.0860887	0.0849811	0.0358308	0.106193	0.023908	0.0141944	0.113696	0.131429	0.0870322	0.0877019	0.147172	0.10693	0.0518728	0.0665604
P_value
6000	7.80745e-11	6.71328e-07	0.00572402	2.01485e-10	1.8498e-10	1.49281e-11	3.64419e-08	0.0159445	0.000214672	9.51991e-08	3.94664e-08	5.87802e-13	8.72501e-13	5.22087e-05	8.34655e-06	1.14934e-08	5.25693e-06	0.000286805	0.0100699	9.9481e-06	1.46923e-06	0.117299	4.86333e-10	2.55002e-11	1.32916e-11	1.07762e-09	1.86649e-09	3.50488e-10	0.0019437	3.43666e-06
9000	1.35747e-10	3.78812e-07	0.00156639	1.60589e-10	2.33834e-10	2.2258e-11	5.86381e-08	0.0142509	0.000369288	1.20259e-07	3.1668e-08	3.11592e-13	2.16074e-12	6.33194e-05	2.31457e-07	1.18501e-08	6.99897e-06	0.000211855	0.00912896	1.23089e-05	2.26007e-06	0.0892548	3.75612e-09	3.23201e-11	6.47695e-12	7.20837e-10	8.50819e-09	9.33176e-11	0.00149994	6.40093e-06
Vc
ATM (3000)	0.752391	0.640334	0.885468	0.915776	0.827798	0.95674	0.961499	0.882407	0.912333	0.882637	0.867474	0.751054	0.764985	0.896321	0.92168	0.808596	0.728519	0.786067	0.817844	0.735483	0.921776	0.847855	0.816069	0.758109	0.88169	0.891279	0.532173	0.656757	0.679034	0.781371
Mean_diff
6000	0.103084	0.117991	0.0126665	0.0299742	0.126607	0.0363369	0.0220084	0.0164622	0.0197912	0.0725143	0.092508	0.115225	0.128786	0.0304335	0.0114861	0.079271	0.0849703	0.0356626	0.00121013	0.0980976	0.0342585	-0.000215194	0.141773	0.181559	0.0943091	0.0861498	0.158431	0.128633	0.00296718	0.0376899
9000	0.101519	0.118385	0.00853208	0.0340874	0.126746	0.0362842	0.0218901	0.0150388	0.0173458	0.0751895	0.0924432	0.113295	0.126795	0.0316373	0.0210558	0.0802301	0.0832676	0.032914	0.00146266	0.0983876	0.0338227	0.000822377	0.139682	0.179995	0.0948902	0.0852271	0.150278	0.128382	0.00520691	0.037495
P_value
6000	3.5946e-09	1.60816e-08	0.148408	2.03547e-07	7.76905e-10	3.48723e-08	3.21117e-08	0.0169945	1.84115e-05	1.10407e-05	1.00786e-07	8.62585e-11	6.40163e-11	3.79704e-05	0.382881	3.04225e-09	1.0531e-05	0.000609706	0.676815	3.65902e-08	3.42279e-06	0.919687	8.22886e-10	8.65322e-11	1.05104e-11	5.0674e-11	5.05921e-11	7.43707e-10	0.425639	0.000241559
9000	6.53173e-09	3.41387e-08	0.370705	1.18154e-05	8.34978e-10	5.80143e-08	2.99384e-08	0.0334828	0.00014816	8.60078e-06	1.5228e-07	1.13309e-10	1.11857e-10	1.57286e-05	0.00186477	1.01235e-09	2.03169e-05	0.00230222	0.556999	3.07917e-08	6.7634e-06	0.699058	6.68883e-10	7.06015e-11	7.99488e-12	6.86587e-11	6.46146e-10	3.92086e-10	0.172017	0.000233645
Ic
ATM (3000)	0.247609	0.359666	0.114532	0.0842241	0.172202	0.0432595	0.0385006	0.117593	0.0876667	0.117363	0.132526	0.248946	0.235015	0.103679	0.0783197	0.191404	0.271481	0.213933	0.182156	0.264517	0.0782243	0.152145	0.183931	0.241891	0.11831	0.108721	0.467827	0.343243	0.320966	0.218629
Mean_diff
6000	-0.103084	-0.117991	-0.0126665	-0.0299742	-0.126607	-0.0363369	-0.0220084	-0.0164622	-0.0197912	-0.0725143	-0.092508	-0.115225	-0.128786	-0.0304335	-0.0114861	-0.079271	-0.0849703	-0.0356626	-0.00121013	-0.0980976	-0.0342585	0.000215194	-0.141773	-0.181559	-0.0943091	-0.0861498	-0.158431	-0.128633	-0.00296718	-0.0376899
9000	-0.101519	-0.118385	-0.00853208	-0.0340874	-0.126746	-0.0362842	-0.0218901	-0.0150388	-0.0173458	-0.0751895	-0.0924432	-0.113295	-0.126795	-0.0316373	-0.0210558	-0.0802301	-0.0832676	-0.032914	-0.00146266	-0.0983876	-0.0338227	-0.000822377	-0.139682	-0.179995	-0.0948902	-0.0852271	-0.150278	-0.128382	-0.00520691	-0.037495
P_value
6000	3.5946e-09	1.60816e-08	0.148408	2.03547e-07	7.76905e-10	3.48723e-08	3.21117e-08	0.0169945	1.84115e-05	1.10407e-05	1.00786e-07	8.62585e-11	6.40163e-11	3.79704e-05	0.382881	3.04225e-09	1.0531e-05	0.000609706	0.676815	3.65902e-08	3.42279e-06	0.919687	8.22886e-10	8.65322e-11	1.05104e-11	5.0674e-11	5.05921e-11	7.43707e-10	0.425639	0.000241559
9000	6.53173e-09	3.41387e-08	0.370705	1.18154e-05	8.34978e-10	5.80143e-08	2.99384e-08	0.0334828	0.00014816	8.60078e-06	1.5228e-07	1.13309e-10	1.11857e-10	1.57286e-05	0.00186477	1.01235e-09	2.03169e-05	0.00230222	0.556999	3.07917e-08	6.7634e-06	0.699058	6.68883e-10	7.06015e-11	7.99488e-12	6.86587e-11	6.46146e-10	3.92086e-10	0.172017	0.000233645
Acc
ATM (3000)	0.393441	0.423908	0.374249	0.341791	0.393175	0.426905	0.377428	0.475069	0.478807	0.42724	0.418443	0.42401	0.435402	0.373046	0.372002	0.374204	0.374801	0.431572	0.437081	0.438097	0.470545	0.475446	0.425554	0.44959	0.409668	0.416875	0.393448	0.409001	0.464418	0.382726
Mean_diff
6000	0.114016	0.129957	0.103727	0.124288	0.0722858	0.0764973	0.0987205	0.102209	0.111231	0.13194	0.136141	0.0905605	0.095643	0.0841222	0.0852836	0.0961354	0.0855969	0.117563	0.115756	0.135853	0.0617624	0.078204	0.0796731	0.0750585	0.0875596	0.090938	0.143207	0.124266	0.0564985	0.146781
9000	0.145897	0.156192	0.135094	0.159917	0.10339	0.10903	0.131803	0.127685	0.135386	0.162433	0.165594	0.125063	0.129612	0.121546	0.119348	0.129948	0.121031	0.143364	0.14335	0.163894	0.0885341	0.0993397	0.114829	0.106587	0.122064	0.129567	0.173104	0.157025	0.0837021	0.173551
P_value
6000	1.59989e-22	1.37673e-12	5.59695e-21	4.34855e-19	2.79845e-22	1.08172e-23	2.68617e-19	8.23581e-17	6.46997e-16	2.22714e-16	2.40113e-15	7.71421e-21	3.00769e-24	1.95298e-13	2.54938e-15	5.04294e-24	3.7609e-13	2.2493e-13	1.6952e-06	1.25682e-07	1.58985e-20	3.4986e-05	2.96908e-19	3.0795e-21	1.94503e-24	1.12181e-23	5.22944e-09	1.89387e-15	4.0702e-19	2.22934e-09
9000	6.4589e-24	1.13086e-14	3.38205e-22	6.52782e-21	2.35744e-26	4.36957e-22	1.79396e-21	4.09112e-18	2.57804e-17	1.22774e-17	2.96426e-17	1.38388e-21	8.14426e-25	1.06665e-15	8.17437e-17	1.09373e-23	3.04124e-20	9.99862e-15	2.94375e-08	5.77501e-09	7.34563e-22	4.75389e-07	1.10344e-21	6.76264e-22	4.61916e-28	9.35163e-25	3.96396e-11	2.03717e-17	1.56325e-19	6.23227e-11

## Sheet: Fig S13
Metric	AF_L	AF_R	CC_Fr_1	CC_Fr_2	CC_Oc	CC_Pa	CC_Pr_Po	CG_L	CG_R	FAT_L	FAT_R	FPT_L	FPT_R	IFOF_L	IFOF_R	ILF_L	ILF_R	MCP	MdLF_L	MdLF_R	OR_ML_L	OR_ML_R	POPT_L	POPT_R	PYT_L	PYT_R	SLF_L	SLF_R	UF_L	UF_R
Characteristic Path Length Absolute Percentage Difference
ATM (3000)	125.369	96.3661	126.496	155.767	177.061	190.826	189.456	118.334	100.404	137.268	127.198	108.976	110.232	137.435	161.71	142.648	152.741	0	101.004	94.6117	125.579	96.9671	127.357	117.848	151.223	149.779	102.566	111.73	99.7513	99.7696
Mean_diff
6000	-30.4062	-27.7326	-41.115	-36.0292	7.68216	7.24903	-3.50473	-2.92253	-2.54903	-51.7121	-46.7601	-44.0188	-44.6752	-10.089	-4.87987	-14.3682	-3.60263	0	-0.195227	-11.6006	0.0352618	0.698326	-20.7384	-33.0364	-29.3751	-36.3041	-40.1387	-33.1298	-1.03708	-9.92229
9000	-30.1127	-27.4197	-43.2995	-36.4251	7.51628	7.46851	-2.94933	-2.44266	-2.54438	-53.3283	-48.0071	-47.4828	-44.6808	-10.1312	-7.54646	-13.0845	-3.09582	0	-0.544775	-11.8062	0.0120305	0.566333	-20.9303	-32.0311	-28.4168	-35.2188	-40.2702	-34.3135	-1.62801	-8.92759
P_value
6000	4.77581e-07	6.0612e-05	2.87099e-05	0.00112036	0.0106583	0.0143889	0.533608	0.219941	0.406677	1.53476e-05	0.000129923	1.14316e-05	2.2992e-06	0.00783316	0.317628	0.0020335	0.540116		0.647832	0.00197661	0.979568	0.0246306	0.024373	0.00340937	0.00326595	0.000113443	2.09281e-06	0.00181541	0.584605	0.265334
9000	1.17797e-06	8.19736e-05	3.80361e-05	0.00159772	0.0136995	0.0090015	0.590259	0.282706	0.380204	2.72918e-05	0.000121164	1.89196e-05	4.29046e-07	0.0111254	0.142202	0.00248302	0.646032		0.135501	0.00194215	0.993049	0.0409897	0.0228751	0.00403942	0.00355215	0.000113468	3.79521e-06	0.00140139	0.318596	0.313957
Density Absolute Percentage Difference
ATM (3000)	71.5249	84.7245	77.4166	53.697	26.4474	22.6523	28.3413	63.9521	70.4776	36.7774	53.7432	96.7651	84.2431	41.2266	42.6251	49.4572	35.0685	0	58.2989	55.4073	43.8691	42.5585	56.1726	58.38	59.2035	50.9705	113.533	68.8449	75.5393	63.6916
Mean_diff
6000	9.71581	9.5709	-3.36872	8.01114	2.36588	-6.58626	-9.22572	18.0722	20.3168	2.20528	5.95166	-11.686	-6.05202	3.46359	-2.32605	2.77763	5.83615	0	20.2704	19.2405	6.85054	16.653	-8.21227	-4.0152	-14.1868	-4.10784	2.4554	0.534787	12.4223	15.5255
9000	14.5433	16.0371	8.02002	12.4885	5.72314	-9.64237	-9.59203	24.1717	23.912	2.38794	11.231	-4.70457	-0.391719	10.8163	3.91844	9.22769	11.4042	0	24.7096	25.3137	11.7396	21.1493	0.00777367	9.98207	-10.5665	-3.14014	8.86741	7.36614	17.663	13.7096
P_value
6000	0.00175309	0.0010374	0.854595	0.281945	0.422624	0.0207033	0.000751732	0.000269996	1.07417e-06	0.63752	0.0660669	0.0537169	0.179783	0.553624	0.703051	0.310074	0.13597		2.03496e-05	0.00091763	0.0058058	0.000786853	0.216878	0.674541	0.0376507	0.498962	0.384832	0.868004	2.46813e-07	0.00717163
9000	1.09201e-05	1.38829e-06	0.611211	0.0931565	0.184461	0.00350982	0.00802251	7.2119e-05	3.99879e-06	0.596767	0.02094	0.251052	0.933611	0.140074	0.664049	0.026646	0.00720765		1.7707e-06	5.38039e-05	0.000523106	0.000135468	0.999073	0.341926	0.0820702	0.598202	0.00440957	0.0434445	5.82193e-07	0.0192149
Efficiency Absolute Percentage Difference
ATM (3000)	80.2182	99.7691	77.3705	62.3853	27.3701	29.7725	28.2133	64.345	77.037	33.3208	52.6839	106.11	85.1762	42.5405	42.5054	54.3876	38.2042	0	66.1504	61.9792	48.29	47.0666	56.0696	58.7111	62.8069	52.9605	114.282	69.53	77.1052	68.4948
Mean_diff
6000	4.52915	1.51236	-1.47423	-6.41541	4.6908	5.41874	6.9992	10.9156	6.41961	12.4434	8.18741	-12.8327	1.29073	6.98794	8.37319	5.26437	6.0735	0	13.0416	11.794	7.65893	10.717	8.18193	-3.27179	5.34846	3.52226	0.0608475	1.32687	13.175	27.9921
9000	6.64127	3.76725	3.83775	-4.90156	11.34	11.3704	10.4252	15.8153	7.85245	12.6495	11.1	-3.3512	6.21437	11.8056	15.1041	9.63006	3.18333	0	15.5711	14.5025	11.2731	13.2613	15.8103	3.07336	12.8287	12.3991	1.75939	4.49288	12.8992	26.6352
P_value
6000	0.0640144	0.208115	0.931599	0.526909	0.0345133	0.0815264	0.0123854	2.4631e-06	0.000515183	0.0295464	0.0188197	0.0521395	0.721569	0.0771845	0.0161245	0.0131349	0.339009		1.53999e-07	0.000567709	5.31235e-05	1.25797e-06	0.160869	0.726868	0.345672	0.434187	0.962269	0.398646	0.122248	0.00128541
9000	0.00714078	0.0294528	0.820117	0.633293	0.000109243	7.23879e-05	0.00126963	9.40392e-06	0.0003333	0.0419504	0.00821841	0.200723	0.139244	0.000946178	0.000385048	4.22249e-05	0.369882		6.36027e-09	5.63761e-05	1.60389e-08	1.12576e-08	0.00167504	0.748904	0.0354689	0.00590005	0.0637062	0.00541624	0.154112	0.00184072
Modularity Absolute Percentage Difference
ATM (3000)	85.6216	95.7766	106.895	132.481	49.3906	61.26	98.2093	137.39	126.233	49.1364	90.0671	135.591	104.265	87.7011	70.0305	132.59	114.173	0	112.793	119.424	97.0063	74.8835	100.82	79.7535	125.439	74.1228	91.2448	102.872	141.62	85.7741
Mean_diff
6000	-4.57787	-6.53236	-45.6267	0.114275	-1.20223	-1.07962	-2.62465	30.5022	19.4974	14.3522	-9.48466	2.6883	9.5448	-6.68694	-5.61065	4.21224	8.94001	0	16.2177	8.27566	-3.26126	-4.69068	23.9096	-18.3908	-7.36438	-0.887219	-11.1897	-1.36655	9.00195	16.9527
9000	-17.2059	-18.3962	-40.687	3.00945	-0.466368	-0.565995	-2.98986	28.8406	43.4074	26.0815	-17.9509	-5.64067	7.17427	-0.311038	-2.48478	9.89433	3.77396	0	8.70825	4.67975	6.33685	-3.94827	22.987	-12.4351	-15.7629	18.6745	4.16443	-2.05683	26.0421	27.3748
P_value
6000	0.711251	0.551662	0.303281	0.987305	0.211176	0.330731	0.222383	0.0756125	0.289842	0.493399	0.415326	0.850752	0.493486	0.318237	0.578834	0.707055	0.0648682		0.0854053	0.585064	0.658087	0.437637	0.0579656	0.174727	0.563279	0.929061	0.217616	0.836172	0.490128	0.289335
9000	0.179957	0.0813987	0.501531	0.54712	0.784677	0.379641	0.195898	0.163665	0.0183009	0.282339	0.222264	0.55507	0.667146	0.985709	0.865056	0.156162	0.536605		0.512254	0.718776	0.395093	0.512201	0.116148	0.257183	0.253888	0.162357	0.508188	0.816286	0.0485724	0.0359966
Pearson
ATM (3000)	0.6779	0.681675	0.722747	0.836163	0.761969	0.796036	0.724296	0.758426	0.663399	0.814407	0.855722	0.542781	0.506171	0.734458	0.757043	0.481617	0.512933	0	0.682783	0.691486	0.711376	0.541003	0.4464	0.397775	0.540486	0.483475	0.561117	0.701894	0.654971	0.636151
Mean_diff
6000	0.0466792	0.0562649	0.0493841	0.0631594	0.0107844	0.0390167	0.0737011	0.054863	0.0618395	0.0521485	0.0250912	0.0777092	0.0918458	0.0309034	0.0136491	0.0504927	0.0198402	0	-0.00118889	0.0438039	0.00600396	-0.00456952	0.134734	0.152632	0.116368	0.126592	0.0329239	0.0843474	0.017614	0.0472554
9000	0.0530122	0.0577062	0.0352532	0.0536523	0.0106651	0.0370862	0.0713032	0.051983	0.0578441	0.0568266	0.0229098	0.062794	0.0943858	0.0395847	0.0180324	0.0570866	0.0260098	0	0.000361226	0.0435916	0.00475401	-0.00234401	0.130262	0.14426	0.123067	0.123674	0.0580255	0.0899206	0.013202	0.0503713
P_value
6000	0.0799363	0.0104209	0.106687	0.322176	0.10965	8.89537e-05	0.00551896	0.0166543	0.0158688	0.328054	0.330199	0.157959	0.157291	0.237405	0.162102	0.322721	0.472475		0.735446	0.0232259	0.426755	0.189569	0.313739	0.154937	0.313693	0.312525	0.217882	0.00351002	0.108739	0.42231
9000	0.0637855	0.00723854	0.107039	0.323154	0.152191	0.000134574	0.00751468	0.0176378	0.0195651	0.327684	0.330372	0.158667	0.157171	0.0973633	0.0706885	0.322012	0.168569		0.92499	0.0222422	0.489899	0.445299	0.314216	0.155312	0.312922	0.00375263	0.216407	0.0043287	0.10886	0.421959
Mean length Absolute Percentage Difference
ATM (3000)	16.3782	17.1918	13.0568	18.9026	11.003	12.0806	14.5432	11.7686	14.4626	22.4657	24.5213	12.2648	12.606	8.14152	6.45691	13.4611	15.7252	12.7934	9.50374	13.5569	8.69439	6.57568	11.8635	12.8781	12.566	10.5912	16.0281	14.1764	9.53148	12.1006
Mean_diff
6000	-9.71156	-10.0137	-6.57257	-15.9108	-4.47601	-7.09386	-9.41598	-5.30902	-7.75643	-18.1966	-20.0231	-6.95893	-7.51686	-1.25618	-0.479652	-6.64817	-5.14275	-2.55673	-0.0864162	-7.8627	-2.07222	-0.781035	-7.24849	-8.66977	-7.88969	-6.37055	-7.82501	-8.03107	-0.308903	-5.70795
9000	-9.60079	-10.0584	-6.53011	-16.0064	-4.35546	-7.20013	-9.44583	-5.19858	-7.72932	-18.2724	-19.9877	-6.98139	-7.72881	-1.4307	-0.456321	-6.56575	-4.89146	-2.67347	-0.0960501	-7.90622	-2.0868	-0.80475	-7.30716	-8.65263	-7.8911	-6.35472	-7.65836	-8.03008	-0.168118	-5.62111
P_value
6000	1.89635e-15	2.8967e-11	1.12997e-05	3.75224e-11	3.69726e-07	4.15105e-08	5.66928e-07	0.000392687	3.88324e-07	4.17634e-13	1.07864e-13	1.43392e-07	8.59811e-09	0.311403	0.70648	5.18865e-06	0.00389514	0.0227047	0.32875	1.30132e-11	0.000296577	0.562768	2.54112e-08	6.05539e-10	3.55876e-08	1.32974e-07	8.27911e-06	4.32792e-05	0.108443	3.88496e-09
9000	1.48803e-15	3.21256e-11	1.49e-05	3.49048e-11	3.01869e-07	3.73552e-08	3.02147e-07	0.000555007	4.05568e-07	5.45004e-13	1.20388e-13	1.54125e-07	6.54868e-09	0.25975	0.715805	5.63123e-06	0.00752724	0.0293016	0.279193	1.41555e-11	0.000341866	0.554528	2.45599e-08	6.77261e-10	3.70009e-08	1.69065e-07	1.23281e-05	3.82281e-05	0.352612	1.48828e-09
Span Absolute Percentage Difference
ATM (3000)	11.9295	10.4354	12.0143	23.4412	10.9535	17.5031	20.1826	7.8983	9.13315	16.0017	18.3513	8.78888	10.2867	6.32583	5.61936	8.99874	10.4027	18.9207	8.13366	8.15711	8.07018	9.12488	7.98265	10.59	10.3589	8.96153	10.6847	7.70232	10.9449	10.9832
Mean_diff
6000	-0.546722	-1.67247	0.821308	-9.7198	-2.23811	-7.5179	-8.08887	-1.24802	-3.69373	-11.4905	-12.874	-5.08936	-6.80604	0.138302	1.26531	-3.72184	-2.68722	-2.39283	-0.0772723	-0.771681	-0.538003	-1.30766	-3.56736	-6.16789	-5.50091	-4.56004	-2.00238	-0.647312	0.211415	-0.439783
9000	-0.522833	-1.64747	0.765583	-9.20279	-2.30849	-7.33384	-8.23306	-1.26071	-3.66799	-11.4747	-12.832	-5.08877	-6.73423	0.0280134	1.29836	-3.74388	-2.6179	-2.45321	-0.0760898	-0.810377	-0.492768	-1.36891	-3.57835	-6.17032	-5.53379	-4.53585	-1.77054	-0.623627	0.234231	-0.476879
P_value
6000	0.419523	0.0280014	0.592225	0.00270182	0.0985199	0.00691686	0.0178624	0.290146	0.000660282	4.88858e-07	2.64681e-07	4.42433e-05	2.24512e-08	0.871673	0.113905	0.00140209	0.0597005	0.0331802	0.405959	0.554393	0.329586	0.0566099	0.00450663	2.26594e-07	5.25618e-05	0.000217808	0.0669195	0.573327	0.487793	0.203782
9000	0.438888	0.0347912	0.62923	0.00426627	0.0957627	0.00727159	0.0156091	0.28321	0.000749216	8.44993e-07	2.74387e-07	4.68277e-05	6.66093e-08	0.974433	0.116195	0.00148895	0.0650649	0.0407086	0.414335	0.534419	0.379767	0.0481501	0.00414068	2.06171e-07	4.9009e-05	0.00024034	0.110816	0.585698	0.332444	0.228819
Surface Area Absolute Percentage Difference
ATM (3000)	48.1792	64.8241	30.6197	33.315	29.7788	23.9097	20.0317	50.6015	50.7069	33.0898	33.5119	29.1909	25.3915	27.1602	19.694	36.6135	41.6718	58.8321	67.5858	61.2891	53.1422	69.7776	24.9565	29.4745	11.0647	13.7194	69.8918	59.8345	66.7306	46.0246
Mean_diff
6000	35.292	39.4531	28.1632	16.1682	17.8044	11.1736	8.4642	33.1945	33.5372	29.5527	32.6217	25.5609	30.5231	27.7068	30.6997	25.3096	24.4816	23.3193	24.3587	34.8482	17.0575	21.1314	25.6282	20.3992	19.7181	23.0976	39.1694	34.0778	37.8385	44.9487
9000	41.2668	45.2358	33.8337	21.3982	22.7539	17.6869	14.1917	38.6067	39.0981	33.3306	36.8461	33.8284	39.3372	36.4471	38.8264	30.8748	30.6696	24.3558	28.371	39.2173	22.3855	24.3532	36.3787	29.4049	27.5727	32.2002	44.0906	39.508	42.7967	50.8604
P_value
6000	6.32617e-21	2.47515e-11	1.53213e-06	0.0291678	5.15725e-21	0.000820602	0.0601708	1.86466e-19	3.09867e-18	3.38679e-16	1.42241e-18	3.40066e-10	2.44359e-21	3.86144e-11	6.97887e-17	4.93304e-22	2.77139e-18	1.46022e-13	1.97781e-05	7.17283e-06	7.82433e-19	2.00412e-06	6.326e-21	4.53313e-08	2.75513e-07	1.63823e-11	2.67291e-09	9.70955e-16	4.27147e-06	3.54349e-08
9000	6.02025e-22	1.55798e-12	7.4704e-08	0.0108803	1.36786e-23	2.33608e-06	0.00575279	2.62347e-19	6.09261e-19	1.90651e-16	1.10558e-18	1.64682e-12	9.0312e-23	1.53422e-12	1.53079e-18	5.55724e-22	1.35258e-20	6.92183e-14	2.19144e-06	8.41208e-07	4.19712e-21	1.39264e-07	1.33139e-27	2.63592e-11	9.10747e-10	1.35147e-14	1.60934e-10	3.53273e-17	4.39244e-07	2.6951e-09
Volume Absolute Percentage Difference
ATM (3000)	31.7351	53.6095	43.538	71.5429	21.728	44.8484	62.9048	43.0467	42.4491	39.1771	33.3269	32.5808	36.9889	22.8766	19.9552	36.7725	34.3426	41.3428	41.3472	34.5415	36.0904	59.61	27.9131	30.6801	52.9165	51.4753	48.605	43.9492	48.5047	30.013
Mean_diff
6000	30.0825	43.6364	-13.3744	-38.7795	2.3393	-21.0233	-37.3631	37.1362	40.4944	-16.6401	-5.327	-2.10459	-8.69185	4.92116	2.43543	-4.9746	2.7223	34.4447	46.8933	50.7407	23.6453	36.5388	-6.08508	1.59484	-34.595	-34.1204	52.9343	32.7776	60.5756	59.8809
9000	44.2818	54.2822	-8.80136	-40.5546	12.604	-24.0444	-44.9021	49.192	52.2617	-8.28747	4.04209	8.9034	4.44895	20.2347	20.0153	6.8615	16.1204	45.1191	58.0993	63.1089	36.6513	46.8752	6.37716	12.6653	-39.6403	-41.3564	64.8502	46.1391	70.0103	72.3617
P_value
6000	6.56082e-06	3.59691e-06	0.0542222	1.25749e-07	0.624331	0.000107376	3.08311e-20	2.47346e-12	9.44356e-18	0.0649525	0.582681	0.746846	0.218537	0.60284	0.723002	0.489904	0.685385	2.82607e-06	6.91083e-06	2.69512e-05	5.3192e-08	5.21468e-07	0.320388	0.804966	1.37955e-14	1.03418e-18	2.11112e-08	3.39429e-05	4.98078e-06	1.17272e-07
9000	3.12237e-08	3.25359e-07	0.333006	1.44851e-05	0.0547423	0.00259319	8.69223e-12	6.0137e-14	9.16558e-18	0.42627	0.728605	0.280178	0.564725	0.0655303	0.00913216	0.39958	0.0553147	1.27533e-07	1.66023e-07	3.20502e-07	7.73458e-11	1.63758e-09	0.41113	0.128701	8.39486e-10	5.36946e-12	8.99504e-11	1.05538e-07	4.99551e-07	9.1641e-10

## Sheet: Fig S14
Bundle	SubjectIndex	atm	mrtrix	atlas warping	atm_population	tractseg
AF_L	0	0.535954	-0.384063	-0.0604064	-0.121275	-0.296215
AF_L	1	0.602044	-0.07136	-0.307948	-0.326336	0.00933218
AF_L	2	0.672633	-0.184723	-0.0371596	-0.372801	0.00590474
AF_L	3	0.584104	-0.064335	0.0910648	-0.345339	-0.0702053
AF_L	4	0.793277	-0.263258	-0.198838	-0.370948	-0.184316
AF_L	5	0.822701	-0.449611	-0.032231	-0.178901	-0.297387
AF_L	6	0.805671	-0.0745504	-0.155572	-0.279078	0.0703226
AF_L	7	0.77623	-0.392524	-0.0168425	-0.0912425	-0.101588
AF_L	8	0.871457	-0.270747	-0.157603	-0.182509	-0.0122043
AF_L	9	0.702304	-0.305512	0.0104128	0.104156	0.0579863
AF_L	10	0.710527	-0.601068	-0.226472	-0.2745	-0.606546
AF_L	11	0.714591	-0.584626	-0.0464813	-0.191333	-0.373721
AF_L	12	0.614117	-0.324964	-0.339724	-0.56578	0.0703272
AF_L	13	0.79932	-0.252005	0.0381692	-0.238184	-0.327015
AF_L	14	0.838591	-0.302478	-0.159041	-0.0194209	-0.275248
AF_L	15	0.774282	-0.299482	-0.10913	-0.105222	-0.122326
AF_L	16	0.758125	-0.100952	-0.0858054	-0.226085	-0.192211
AF_L	17	0.789809	-0.171457	-0.246497	-0.670076	-0.154867
AF_L	18	0.686486	-0.221866	0.156087	-0.189909	-0.0846892
AF_L	19	0.800416	-0.439692	-0.406763	-0.389437	-0.202275
AF_L	20	0.596648	0.0127271	0.0817405	-0.249174	-0.336059
AF_L	21	0.64867	-0.263025	-0.12413	-0.213859	-0.339127
AF_L	22	0.895887	-0.0688796	-0.228135	-0.207918	0.0201847
AF_L	23	0.702222	-0.132897	-0.0331823	-0.20939	-0.0742773
AF_L	24	0.916905	-0.232534	-0.0884418	-0.0690259	-0.285532
AF_R	0	0.648701	-0.573715	-0.322592	-0.477375	-0.59345
AF_R	1	0.568353	-0.229303	-0.162465	-0.0521497	-0.0250411
AF_R	2	0.501235	-0.281078	0.0960977	-0.33305	0.105055
AF_R	3	0.407779	-0.248421	0.129312	-0.312936	0.300885
AF_R	4	0.722699	-0.227507	-0.259829	-0.193104	0.151741
AF_R	5	0.679615	-0.318821	-0.044575	-0.0827499	0.0215763
AF_R	6	0.473983	-0.0436717	0.0534133	-0.0992472	0.187005
AF_R	7	0.623308	-0.295988	-0.0102581	-0.220633	0.144644
AF_R	8	0.669635	-0.634789	-0.131105	-0.173313	-0.107077
AF_R	9	0.710583	-0.286651	-0.297325	-0.213308	0.00379124
AF_R	10	0.757506	-0.239846	-0.286523	-0.300004	-0.166645
AF_R	11	0.827293	-0.251069	0.0446874	-0.0848012	-0.255949
AF_R	12	0.608287	-0.608287	-0.395984	-0.0482969	-0.028575
AF_R	13	0.816368	-0.125128	-0.12143	-0.270036	-0.0286738
AF_R	14	0.81784	-0.160029	-0.212671	-0.125513	-0.370671
AF_R	15	0.832222	-0.195097	-0.234285	-0.0160188	-0.158334
AF_R	16	0.672502	-0.021709	-0.0820107	-0.0665481	0.00165756
AF_R	17	0.824091	-0.183184	-0.307791	-0.234883	0.00283435
AF_R	18	0.697902	-0.289138	0.00502443	-0.17008	0.0861863
AF_R	19	0.774917	-0.314474	-0.11666	-0.13009	-0.206448
AF_R	20	0.896711	-0.326478	-0.188918	-0.221089	-0.240291
AF_R	21	0.367095	-0.215809	-0.0046712	0.0408185	0.0771448
AF_R	22	0.858131	-0.0449122	-0.231239	-0.133711	-0.0324918
AF_R	23	0.630756	-0.437786	-0.0419906	0.0385613	0.160916
AF_R	24	0.803192	-0.158229	-0.214306	-0.0204	-0.0357371
CC_Fr_1	0	0.919072	-0.0950056	-0.83203	-0.299614
CC_Fr_1	1	0.772661	0.130469	-0.0985195	-0.33332
CC_Fr_1	2	0.900975	0.0149939	-0.3113	-0.145107
CC_Fr_1	3	0.867641	0.0847111	-0.466108	0.0216589
CC_Fr_1	4	0.930252	-0.102668	-0.753879	-0.0790065
CC_Fr_1	5	0.876356	0.0821586	-0.284984	-0.0345716
CC_Fr_1	6	0.90754	-0.107641	-0.49314	-0.0783136
CC_Fr_1	7	0.938819	0.0164387	-0.399119	-0.0934666
CC_Fr_1	8	0.943875	-0.409877	-0.94247	-0.556719
CC_Fr_1	9	0.949946	-0.198149	-0.948543	-0.445404
CC_Fr_1	10	0.948436	-0.000866605	-0.897441	-0.0887422
CC_Fr_1	11	0.684092	0.215608	-0.514763	0.166331
CC_Fr_1	12	0.76073	0.214594	-0.223452	0.0437241
CC_Fr_1	13	0.900022	-0.0236917	-0.878485	-0.133076
CC_Fr_1	14	0.647069	0.309411	-0.57999	0.224072
CC_Fr_1	15	0.952053	-0.0746551	-0.842824	-0.051896
CC_Fr_1	16	0.859966	0.10296	-0.531985	-0.0337703
CC_Fr_1	17	0.942874	-0.0702138	-0.759119	-0.104896
CC_Fr_1	18	0.922971	-0.154425	-0.850348	-0.14302
CC_Fr_1	19	0.905471	0.00167874	-0.509836	-0.152562
CC_Fr_1	20	0.506102	0.0391021	-0.506102	-0.491268
CC_Fr_1	21	0.972077	-0.0538001	-0.947703	-0.0185151
CC_Fr_1	22	0.856391	0.0959097	-0.73399	-0.0124972
CC_Fr_2	0	0.843734	0.0500002	-0.511038	-0.315973
CC_Fr_2	1	0.716098	0.164484	0.0533646	-0.0705315
CC_Fr_2	2	0.862791	-0.118066	-0.305947	0.0792972
CC_Fr_2	3	0.916106	-0.182661	-0.355295	0.0604708
CC_Fr_2	4	0.921251	-0.00901407	-0.336637	0.0403433
CC_Fr_2	5	0.810122	-0.10235	-0.0811675	0.03229
CC_Fr_2	6	0.903631	-0.0354778	-0.181683	-0.184607
CC_Fr_2	7	0.932926	-0.364266	-0.75177	-0.691153
CC_Fr_2	8	0.94154	-0.0443512	-0.51815	-0.442239
CC_Fr_2	9	0.883538	0.0521479	-0.354006	-0.1687
CC_Fr_2	10	0.810978	-0.0774854	-0.264151	0.0868323
CC_Fr_2	11	0.76121	0.184708	0.0727658	0.171263
CC_Fr_2	12	0.812216	0.058951	-0.331629	-0.0484353
CC_Fr_2	13	0.730067	-0.240186	-0.438682	0.214851
CC_Fr_2	14	0.915774	-0.0224673	-0.167021	-0.115565
CC_Fr_2	15	0.805258	-0.546916	-0.535408	0.0708484
CC_Fr_2	16	0.837058	0.149535	0.0306166	-0.0545625
CC_Fr_2	17	0.772475	0.168916	-0.46807	-0.0968399
CC_Fr_2	18	0.840873	0.0647949	-0.293458	0.075469
CC_Fr_2	19	0.869346	0.0386612	-0.260209	0.0453075
CC_Fr_2	20	0.930368	-0.251199	-0.609985	0.0209905
CC_Fr_2	21	0.878746	-0.311775	-0.527305	-0.0738432
CC_Oc	0	0.779014	-0.278931	-0.146867	-0.531318
CC_Oc	1	0.842298	-0.336793	0.00405495	-0.0559998
CC_Oc	2	0.839988	-0.502899	-0.59745	-0.653753
CC_Oc	3	0.733902	-0.684674	-0.0769086	-0.108912
CC_Oc	4	0.875438	-0.496946	-0.068129	-0.0237791
CC_Oc	5	0.94801	-0.385375	0.0020949	-0.149091
CC_Oc	6	0.874088	-0.446012	0.0211536	-0.0466296
CC_Oc	7	0.80523	-0.535333	-0.276178	-0.355206
CC_Oc	8	0.858901	-0.268651	-0.176169	-0.420743
CC_Oc	9	0.829542	-0.765761	-0.408789	-0.552373
CC_Oc	10	0.770866	-0.256752	-0.527982	-0.0678021
CC_Oc	11	0.898279	-0.272165	-0.486586	-0.508165
CC_Oc	12	0.806498	-0.212961	-0.501939	-0.182415
CC_Oc	13	0.735126	-0.192355	-0.0447063	-0.533237
CC_Oc	14	0.913003	-0.532488	-0.583275	-0.635546
CC_Oc	15	0.949256	-0.296273	-0.375252	-0.048158
CC_Oc	16	0.941919	-0.374023	-0.133354	-0.138418
CC_Oc	17	0.905556	-0.346468	-0.000643939	-0.0335706
CC_Oc	18	0.920378	-0.381983	-0.156624	-0.131718
CC_Oc	19	0.77006	-0.554275	0.0149088	-0.0323889
CC_Oc	20	0.875658	-0.268022	-0.407628	-0.15882
CC_Oc	21	0.84605	-0.597883	-0.41955	-0.76035
CC_Oc	22	0.889059	-0.34604	-0.0553657	0.0157849
CC_Oc	23	0.85169	-0.301884	-0.222565	-0.203237
CC_Oc	24	0.741199	-0.741199	-0.595612	-0.730577
CC_Oc	25	0.93972	-0.351128	-0.362742	-0.171912
CC_Pa	0	0.922845	-0.202378	-0.093747	-0.100515
CC_Pa	1	0.939474	-0.165527	-0.151074	-0.143944
CC_Pa	2	0.962116	-0.126313	-0.221055	-0.10526
CC_Pa	3	0.953326	-0.0799447	-0.0905556	-0.10696
CC_Pa	4	0.933308	-0.0544305	-0.0074864	-0.099345
CC_Pa	5	0.962707	-0.117164	-0.302773	-0.0685827
CC_Pa	6	0.944576	-0.136576	-0.242063	-0.146816
CC_Pa	7	0.959324	-0.095717	-0.421164	-0.0671021
CC_Pa	8	0.934312	-0.0821302	-0.226839	-0.147475
CC_Pa	9	0.932092	-0.0761885	-0.213638	-0.191058
CC_Pa	10	0.965691	-0.120406	-0.326404	-0.104689
CC_Pa	11	0.956514	-0.100224	-0.091255	-0.148531
CC_Pa	12	0.944733	-0.00292491	-0.102126	0.025935
CC_Pa	13	0.969501	-0.0238528	-0.0889279	-0.0085361
CC_Pa	14	0.896001	-0.129951	-0.0111272	-8.83345e-05
CC_Pa	15	0.951057	-0.096698	-0.141791	-0.135566
CC_Pa	16	0.919027	-0.136664	-0.146947	-0.219396
CC_Pa	17	0.934165	-0.0833155	-0.0708003	-0.0695983
CC_Pa	18	0.922206	-0.176463	-0.131157	-0.0824629
CC_Pa	19	0.934055	-0.0470281	-0.480263	-0.315529
CC_Pa	20	0.945647	-0.0274474	-0.116041	-0.105367
CC_Pr_Po	0	0.902368	-0.188013	-0.164227	-0.00269099
CC_Pr_Po	1	0.97158	-0.209555	-0.38767	-0.0471436
CC_Pr_Po	2	0.939744	-0.274795	-0.32552	-0.252298
CC_Pr_Po	3	0.941381	-0.146432	0.00550615	-0.134719
CC_Pr_Po	4	0.954263	-0.0950902	-0.0662042	-0.0333897
CC_Pr_Po	5	0.894466	0.0843234	-0.106533	-0.187482
CC_Pr_Po	6	0.960112	-0.191353	-0.372374	-0.240333
CC_Pr_Po	7	0.95525	-0.315458	-0.363761	0.00710857
CC_Pr_Po	8	0.964983	-0.181172	-0.218583	-0.167063
CC_Pr_Po	9	0.947466	-0.135731	-0.154364	-0.217284
CC_Pr_Po	10	0.948984	-0.458392	-0.547316	-0.081281
CC_Pr_Po	11	0.880506	-0.0400693	0.0306968	-0.0999179
CC_Pr_Po	12	0.939304	-0.113812	-0.109413	-0.0123237
CC_Pr_Po	13	0.941338	-0.0378821	-0.0346299	-0.0508943
CC_Pr_Po	14	0.946255	-0.0307879	-0.121436	-0.345692
CC_Pr_Po	15	0.947422	-0.148282	-0.15793	-0.0333782
CC_Pr_Po	16	0.963053	-0.174294	-0.219075	-0.0619074
CC_Pr_Po	17	0.915777	-0.264382	-0.347581	-0.108861
CC_Pr_Po	18	0.942549	-0.0912566	-0.129284	-0.0485672
CC_Pr_Po	19	0.821902	0.0331962	-0.530408	-0.2747
CC_Pr_Po	20	0.973988	-0.140327	-0.183558	-0.0977717
CC_Pr_Po	21	0.928864	0.007706	-0.00404052	-0.115818
CG_L	0	0.856915	-0.314291	-0.791035	-0.436588	-0.820837
CG_L	1	0.913375	-0.513278	-0.442759	-0.126834	-0.589508
CG_L	2	0.95006	-0.259695	-0.401085	-0.184792	-0.140628
CG_L	3	0.924492	-0.475611	-0.2978	-0.174567	-0.150376
CG_L	4	0.732391	-0.379258	-0.150872	0.0181942	-0.0764138
CG_L	5	0.965384	-0.208972	-0.242624	-0.0357312	-0.15771
CG_L	6	0.871731	-0.188442	-0.497704	-0.0253155	-0.395722
CG_L	7	0.957615	-0.287604	-0.476299	-0.0614234	-0.160319
CG_L	8	0.952633	-0.373144	-0.508526	-0.299435	-0.138691
CG_L	9	0.852807	-0.138571	-0.0738807	-0.0228066	-0.318624
CG_L	10	0.927278	-0.194182	-0.51914	-0.277753	-0.423587
CG_L	11	0.972076	-0.248956	-0.395404	-0.191185	-0.294452
CG_L	12	0.669373	-0.110583	-0.595132	-0.171234	-0.516591
CG_L	13	0.930386	-0.251552	-0.278677	-0.0853063	-0.116593
CG_L	14	0.946087	-0.0678154	-0.192085	-0.00582392	-0.451236
CG_L	15	0.860795	-0.244785	-0.0466852	-0.0602522	-0.0778953
CG_L	16	0.966796	-0.269497	-0.42253	-0.00564264	-0.349716
CG_L	17	0.684975	-0.074407	-0.684975	-0.663037	-0.0119907
CG_L	18	0.977407	-0.154323	-0.297233	-0.0266621	-0.140282
CG_L	19	0.915547	-0.286174	-0.609078	-0.085109	-0.227429
CG_R	0	0.859485	-0.156134	-0.366627	-0.114578	-0.413698
CG_R	1	0.910298	-0.225238	-0.193663	-0.154036	-0.311605
CG_R	2	0.902165	-0.213211	-0.573008	-0.213003	-0.135018
CG_R	3	0.926366	-0.182491	-0.113637	-0.0333167	-0.0584248
CG_R	4	0.945791	-0.112358	-0.181442	-0.0405417	-0.249905
CG_R	5	0.958847	-0.14726	-0.238617	-0.0449646	-0.10643
CG_R	6	0.910581	-0.129259	-0.182941	-0.0478235	-0.285622
CG_R	7	0.926922	-0.461549	-0.344866	-0.169516	-0.152176
CG_R	8	0.913873	-0.753298	-0.50975	-0.571015	-0.062119
CG_R	9	0.934689	-0.1659	-0.231541	0.00493422	-0.216747
CG_R	10	0.866439	-0.103647	-0.369576	-0.178589	-0.179313
CG_R	11	0.946881	-0.0766427	-0.207347	-0.0895169	-0.131368
CG_R	12	0.930766	-0.170341	-0.343503	-0.00281382	-0.404232
CG_R	13	0.863878	-0.116067	-0.172679	-0.10586	-0.130795
CG_R	14	0.842921	-0.238692	-0.47537	0.0252116	-0.269919
CG_R	15	0.911	-0.0774557	-0.241463	-0.0566057	-0.110115
CG_R	16	0.960671	-0.201727	-0.350904	-0.109579	-0.268595
CG_R	17	0.71321	-0.198022	-0.701628	-0.514058	0.0230526
CG_R	18	0.933574	-0.197472	-0.341313	-0.00377478	-0.118469
CG_R	19	0.952085	-0.126781	-0.32873	0.00793379	-0.358039
FAT_L	0	0.793704	0.0886155	-0.275858	-0.369894
FAT_L	1	0.820549	-0.0186992	-0.178805	-0.498099
FAT_L	2	0.840637	-0.297373	-0.491367	-0.319283
FAT_L	3	0.881421	-0.102923	-0.415997	0.00470956
FAT_L	4	0.922844	-0.141799	-0.515528	-0.239813
FAT_L	5	0.924995	-0.0622483	-0.426799	-0.0629445
FAT_L	6	0.727611	-0.0226396	-0.372638	-0.248353
FAT_L	7	0.926939	0.0253728	-0.338302	-0.280526
FAT_L	8	0.873583	-0.0850348	-0.52696	-0.120198
FAT_L	9	0.946232	-0.00668184	-0.222272	-0.0981633
FAT_L	10	0.897884	-0.0524432	-0.526931	-0.0975046
FAT_L	11	0.848829	-0.0573887	-0.502269	-0.2809
FAT_L	12	0.90371	-0.203703	-0.801947	-0.121215
FAT_L	13	0.927589	-0.00828711	-0.358491	-0.0467401
FAT_L	14	0.875632	0.0981303	-0.189791	-0.0999187
FAT_L	15	0.927669	-0.0574534	-0.454946	-0.10597
FAT_L	16	0.754048	-0.119407	-0.595572	0.0585228
FAT_R	0	0.762925	0.19084	-0.126335	-0.42678
FAT_R	1	0.825579	0.105814	-0.0172977	-0.146589
FAT_R	2	0.822957	-0.154014	-0.227878	-0.173713
FAT_R	3	0.862353	-0.0283162	-0.453116	-0.125776
FAT_R	4	0.862262	-0.000237516	-0.238712	0.109125
FAT_R	5	0.878203	0.0884311	-0.0982149	-0.0433784
FAT_R	6	0.697463	-0.0560745	-0.160714	-0.18935
FAT_R	7	0.851525	-0.0862544	-0.368985	-0.132891
FAT_R	8	0.902775	-0.0545235	-0.639031	-0.0509039
FAT_R	9	0.837824	0.138836	-0.0342209	0.0268762
FAT_R	10	0.903925	-0.0863116	-0.325881	-0.2514
FAT_R	11	0.837891	0.02496	-0.608819	-0.489982
FAT_R	12	0.851074	-0.219284	-0.821139	-0.0588441
FAT_R	13	0.904806	0.0813512	-0.180153	-0.0282622
FAT_R	14	0.839749	0.0983364	-0.59644	-0.140019
FAT_R	15	0.894458	0.0490521	-0.0795401	-0.182032
FAT_R	16	0.880224	-0.175142	-0.609197	-0.0780242
FPT_L	0	0.792673	-0.058189	-0.261555	0.131768	0.0858734
FPT_L	1	0.818469	-0.336614	-0.17616	-0.28674	-0.00897447
FPT_L	2	0.709516	-0.179812	-0.356912	-0.20172	-0.0706329
FPT_L	3	0.714401	-0.286669	0.0478817	-0.233763	-0.0834593
FPT_L	4	0.225339	-0.0370498	0.00735354	-0.0429963	0.185912
FPT_L	5	0.730539	-0.0282403	0.0316634	0.0263642	0.0683789
FPT_L	6	0.8114	-0.174339	0.0894152	-0.150194	-0.0617468
FPT_L	7	0.799387	-0.430601	-0.170432	-0.14507	0.0442911
FPT_L	8	0.751987	-0.261075	-0.102031	-0.0173993	-0.0429021
FPT_L	9	0.807676	0.0581039	0.0308965	-0.325737	0.0551193
FPT_L	10	0.809739	-0.0500206	-0.28898	-0.36694	-0.133555
FPT_L	11	0.903783	-0.209204	-0.155824	-0.290405	-0.548633
FPT_L	12	0.82177	-0.112374	-0.0836548	-0.261082	0.0144519
FPT_L	13	0.722989	-0.19291	-0.309694	-0.0875309	0.131664
FPT_L	14	0.761243	-0.422062	-0.0658416	-0.138253	0.00893014
FPT_L	15	0.87004	-0.325678	-0.388154	-0.427837	-0.0777812
FPT_L	16	0.55258	-0.0911773	-0.182732	-0.230425	-0.217063
FPT_L	17	0.679258	-0.224834	-0.165322	-0.172559	-0.386611
FPT_L	18	0.844512	-0.281453	-0.220877	-0.53254	-0.0972835
FPT_L	19	0.754034	-0.0732618	-0.204533	-0.575063	-0.194461
FPT_L	20	0.829343	-0.419536	-0.0366166	-0.0382662	-0.180543
FPT_L	21	0.816736	-0.441035	-0.352929	-0.47424	-0.28084
FPT_L	22	0.750045	-0.0571173	-0.127454	-0.0663569	0.0276408
FPT_L	23	0.873528	-0.194486	-0.0439884	-0.325448	-0.101576
FPT_R	0	0.81096	-0.0711611	-0.356908	0.0863682	0.0323519
FPT_R	1	0.804923	-0.265019	-0.13429	-0.207871	0.00339589
FPT_R	2	0.70599	-0.186994	-0.511019	-0.366048	-0.342966
FPT_R	3	0.807378	-0.439573	-0.15099	-0.379179	-0.0907413
FPT_R	4	0.383963	-0.177882	-0.294229	-0.179472	0.120893
FPT_R	5	0.674815	-0.0114873	0.0369751	-0.274114	0.149116
FPT_R	6	0.870557	-0.199028	-0.0638669	-0.269388	-0.19668
FPT_R	7	0.812621	-0.379663	-0.152361	-0.31926	-0.0287329
FPT_R	8	0.767798	-0.389207	-0.125666	-0.178885	0.0894732
FPT_R	9	0.798619	0.0888195	0.0444826	-0.565994	0.0812517
FPT_R	10	0.812137	0.0629945	0.0798129	-0.366233	0.010901
FPT_R	11	0.816266	-0.0995067	0.0406526	-0.296242	-0.47
FPT_R	12	0.831145	-0.127683	-0.200945	-0.298579	-0.0504086
FPT_R	13	0.728556	-0.0616303	-0.35287	0.0799121	0.108608
FPT_R	14	0.841179	-0.340941	-0.0315749	-0.207736	-0.116663
FPT_R	15	0.885938	-0.227444	-0.254516	-0.382366	-0.0965126
FPT_R	16	0.702301	0.0414306	-0.0655508	-0.15732	-0.236583
FPT_R	17	0.638924	-0.00551949	-0.277454	-0.242951	-0.490873
FPT_R	18	0.855485	-0.226811	-0.3831	-0.653482	-0.165207
FPT_R	19	0.806874	-0.0448593	-0.239681	-0.627411	-0.508153
FPT_R	20	0.842221	-0.307622	0.0112633	-0.137395	-0.173326
FPT_R	21	0.803741	-0.522381	-0.339233	-0.212286	-0.356733
FPT_R	22	0.811831	-0.110595	-0.296885	0.0589382	0.00810853
FPT_R	23	0.832472	-0.112428	-0.0723516	-0.103047	-0.0817815
IFOF_L	0	0.788119	-0.788119	0.059236	-0.397974	-0.63805
IFOF_L	1	0.796346	-0.483938	-0.591145	-0.728668	-0.404611
IFOF_L	2	0.869294	-0.421853	-0.127847	-0.108819	-0.247564
IFOF_L	3	0.83085	-0.337534	-0.276021	-0.0824708	-0.079209
IFOF_L	4	0.902978	-0.547798	-0.443764	-0.450048	-0.636543
IFOF_L	5	0.824643	-0.341353	-0.337913	-0.263397	-0.452752
IFOF_L	6	0.895298	-0.652388	0.0296038	-0.209349	-0.36989
IFOF_L	7	0.872855	-0.297635	-0.181252	-0.334951	-0.64142
IFOF_L	8	0.930581	-0.607936	-0.151845	-0.515547	-0.338702
IFOF_L	9	0.905757	-0.369975	-0.254687	-0.801374	-0.303139
IFOF_L	10	0.724269	-0.249565	0.148614	-0.308013	-0.171392
IFOF_L	11	0.865447	-0.402606	-0.0206235	-0.00735838	-0.527024
IFOF_L	12	0.847944	-0.24549	-0.0942302	-0.170684	-0.335676
IFOF_L	13	0.912395	-0.377284	-0.219573	-0.120187	-0.494823
IFOF_R	0	0.88218	-0.688449	-0.0171227	-0.356132	-0.547242
IFOF_R	1	0.826962	-0.565544	-0.183255	-0.642564	-0.409632
IFOF_R	2	0.917638	-0.325478	-0.150616	-0.0298455	-0.224323
IFOF_R	3	0.829774	-0.248676	-0.237124	-0.232146	-0.0289601
IFOF_R	4	0.871546	-0.381386	0.0982317	-0.0377623	-0.762995
IFOF_R	5	0.83797	-0.277034	-0.383568	-0.108124	-0.0648585
IFOF_R	6	0.799434	-0.552237	0.0312705	-0.0873965	-0.348548
IFOF_R	7	0.939775	-0.433482	-0.0362949	-0.194108	-0.819092
IFOF_R	8	0.921087	-0.683168	-0.0654075	-0.322029	-0.378577
IFOF_R	9	0.879266	-0.293493	-0.46514	-0.449306	-0.192258
IFOF_R	10	0.892985	-0.360827	-0.0221506	-0.0967213	-0.162705
IFOF_R	11	0.906435	-0.38422	-0.137733	-0.106361	-0.399608
IFOF_R	12	0.915017	-0.359758	-0.204027	-0.150349	-0.226172
IFOF_R	13	0.915565	-0.314474	-0.515567	-0.23133	-0.333199
ILF_L	0	0.920721	-0.0498347	-0.0514907	-0.234144	-0.214034
ILF_L	1	0.615647	0.0124356	-0.519324	-0.593712	0.0862703
ILF_L	2	0.635147	0.00659142	0.178507	-0.561756	0.0306588
ILF_L	3	0.523384	0.311542	0.168207	-0.24991	0.126604
ILF_L	4	0.669379	0.226638	0.0160257	-0.373528	0.116302
ILF_L	5	0.8329	-0.142639	0.0578689	-0.335193	-0.127047
ILF_L	6	0.85859	-0.0393279	-0.156006	-0.249788	-0.249908
ILF_L	7	0.770568	-0.170754	-0.0431062	-0.293303	-0.091997
ILF_L	8	0.863691	0.00236347	-0.144294	-0.112512	-0.117042
ILF_L	9	0.754725	-0.132337	-0.235856	-0.508181	-0.0804991
ILF_L	10	0.851821	-0.208732	-0.157727	-0.134838	-0.0541243
ILF_L	11	0.861633	-0.197862	-0.0126346	-0.552874	-0.483904
ILF_L	12	0.830349	-0.211661	0.108059	-0.359592	-0.0829243
ILF_L	13	0.886516	0.065256	-0.425854	-0.376273	-0.20176
ILF_L	14	0.930587	0.0478244	-0.13938	-0.332572	-0.182032
ILF_L	15	0.920247	-0.0790775	0.0360035	-0.375087	-0.0842181
ILF_L	16	0.742922	0.0882943	-0.211944	-0.682069	-0.0310681
ILF_L	17	0.748457	0.00417601	0.191401	-0.575304	0.123757
ILF_L	18	0.773907	-0.200157	-0.106359	-0.15359	-0.273392
ILF_L	19	0.709813	0.12241	0.00491244	0.0844142	-0.396129
ILF_L	20	0.911387	-0.093456	-0.0098414	-0.171338	-0.22826
ILF_L	21	0.749271	-0.195609	-0.190468	-0.294424	-0.441418
ILF_L	22	0.752973	-0.0350589	-0.180167	0.0101215	0.154517
ILF_R	0	0.876621	0.0493666	-0.076823	-0.265361	-0.253233
ILF_R	1	0.654617	0.0779761	-0.245507	-0.504117	-0.10451
ILF_R	2	0.00234885	0.669283	0.725791	0.23221	0.748347
ILF_R	3	0.522011	0.402076	0.34568	-0.249807	0.245417
ILF_R	4	0.666276	-0.0892829	0.0053527	-0.155844	0.230834
ILF_R	5	0.853017	-0.194938	-0.152896	-0.203455	-0.481094
ILF_R	6	0.825489	-0.0524156	-0.181981	-0.21071	-0.0370745
ILF_R	7	0.594574	-0.0985129	-0.0554123	-0.0990238	0.073059
ILF_R	8	0.946642	-0.0272188	-0.0329776	-0.207432	-0.121272
ILF_R	9	0.710083	-0.164043	-0.0396859	-0.376228	-0.269664
ILF_R	10	0.744644	-0.0681541	-0.327016	-0.130749	0.0167599
ILF_R	11	0.806257	-0.22829	0.0106696	-0.399384	-0.209446
ILF_R	12	0.752336	0.0802571	-0.037473	-0.286052	-0.150076
ILF_R	13	0.869425	0.0495175	-0.36084	-0.428121	-0.302657
ILF_R	14	0.93574	0.00177273	-0.0816904	-0.0764914	-0.300934
ILF_R	15	0.0132668	0.520473	0.630767	0.542825	0.533133
ILF_R	16	0.80122	-0.0140451	-0.517447	-0.494942	-0.292661
ILF_R	17	0.550866	0.194041	0.286244	-0.271377	0.0985709
ILF_R	18	0.610729	0.047689	0.238102	0.0630401	-0.282125
ILF_R	19	0.821811	-0.118991	-0.190647	-0.278893	-0.266845
ILF_R	20	0.894742	-0.0594852	-0.148359	-0.345187	-0.328676
ILF_R	21	0.815872	-0.161489	-0.1012	-0.177431	-0.206703
ILF_R	22	0.845888	-0.0806908	-0.564193	0.021119	-0.163831
MCP	0	0.809702	-0.199487	-0.139999	-0.450525	0.0334869
MCP	1	0.859663	-0.119298	-0.589132	-0.77152	0.0406456
MCP	2	0.563623	-0.092657	0.188835	-0.428057	0.134473
MCP	3	0.426776	-0.110262	0.338739	-0.326972	0.26423
MCP	4	0.684592	-0.0802848	-0.224046	-0.636409	0.180506
MCP	5	0.443148	-0.348729	0.106968	-0.0920313	0.0551228
MCP	6	0.858522	-0.233014	-0.276504	-0.241926	-0.0377766
MCP	7	0.364764	-0.291654	0.368438	-0.257477	0.35535
MCP	8	0.852058	-0.0261647	0.0769579	-0.799143	-0.099914
MCP	9	0.462394	-0.124097	0.181136	-0.459512	0.183487
MCP	10	0.656368	-0.100653	0.112658	-0.583544	-0.308078
MCP	11	0.313023	-0.047996	-0.0424775	-0.281446	-0.014513
MCP	12	0.825579	-0.206334	-0.206628	-0.475816	0.0634946
MCP	13	0.592918	-0.15021	0.100742	-0.582973	-0.2276
MCP	14	0.827009	0.159463	0.0954073	-0.284249	0.0229599
MCP	15	0.855673	0.104182	-0.0978013	-0.33917	-0.0408226
MCP	16	0.758596	-0.30151	0.0697029	-0.320643	0.0119609
MCP	17	0.767293	0.110948	-0.521658	-0.351303	0.0848106
MCP	18	0.860144	-0.357066	-0.0458097	-0.362432	-0.0436599
MCP	19	0.57106	-0.177985	0.218593	-0.561047	0.00994828
MCP	20	0.887459	-0.0613662	-0.12065	-0.601347	0.066434
MCP	21	0.73302	-0.190865	-0.238808	-0.578869	-0.0101168
MCP	22	0.780979	-0.477678	-0.709874	-0.777772	0.0935387
MdLF_L	0	0.368565	0.215745	0.203625	-0.172032	-0.240012
MdLF_L	1	0.978602	-0.00893375	-0.134548	-0.250702	-0.222834
MdLF_L	2	0.778035	-0.258282	-0.515745	-0.577401	-0.327266
MdLF_L	3	0.775199	-0.208448	-0.208307	-0.494771	-0.433385
MdLF_L	4	0.95804	-0.00458816	-0.169686	-0.135092	-0.286943
MdLF_L	5	0.981876	-0.00338919	-0.0926587	-0.0615757	-0.296748
MdLF_L	6	0.957323	-0.0780395	-0.198989	-0.0659474	-0.246857
MdLF_L	7	0.949438	0.0133248	-0.0540255	-0.165641	-0.257122
MdLF_L	8	0.570288	-0.474121	-0.234119	-0.119492	-0.434242
MdLF_L	9	0.806093	-0.192976	-0.304324	-0.406237	-0.644237
MdLF_L	10	0.68928	-0.295174	-0.25003	-0.301119	-0.275474
MdLF_L	11	0.891773	0.03386	-0.100226	-0.370393	-0.294727
MdLF_L	12	0.326761	-0.0347081	-0.311849	-0.317663	0.23165
MdLF_L	13	0.93297	-0.112544	-0.403406	-0.391432	-0.278274
MdLF_L	14	0.669578	-0.359609	-0.169592	-0.137251	-0.27518
MdLF_L	15	0.914767	0.0697123	0.0447267	0.0367811	-0.226538
MdLF_L	16	0.971471	-0.00583137	-0.172303	-0.253169	-0.225735
MdLF_L	17	0.970106	-0.22458	-0.146909	-0.144735	-0.321255
MdLF_L	18	0.765328	0.141953	-0.211933	-0.546662	-0.354114
MdLF_L	19	0.927132	0.0558224	-0.0160631	-0.315128	-0.437542
MdLF_L	20	0.607721	0.0549204	-0.0774995	-0.161556	-0.28389
MdLF_L	21	0.902446	-0.0357706	0.037199	0.0278087	-0.553423
MdLF_L	22	0.928457	0.0462094	-0.123588	-0.110983	-0.307988
MdLF_L	23	0.913198	0.0690245	0.0546965	-0.375448	-0.289988
MdLF_L	24	0.89399	-0.0360284	-0.152884	-0.350013	-0.282745
MdLF_L	25	0.437859	0.111161	-0.222545	-0.388974	-0.106079
MdLF_R	0	0.463145	0.115314	-0.11375	-0.410971	-0.389361
MdLF_R	1	0.92322	0.0529924	-0.125592	-0.114814	-0.266407
MdLF_R	2	0.905696	-0.0203355	-0.138786	-0.431704	-0.354299
MdLF_R	3	0.662461	-0.0373018	-0.155377	-0.166301	-0.0953489
MdLF_R	4	0.701774	-0.00864033	-0.0698371	-0.192322	-0.0961066
MdLF_R	5	0.903822	0.0935442	0.0457682	-0.02402	-0.353404
MdLF_R	6	0.902531	0.0117754	-0.132079	-0.0934682	-0.196043
MdLF_R	7	0.846903	0.0073017	0.0416864	-0.17927	-0.245752
MdLF_R	8	0.894409	0.0749786	0.0160725	-0.027979	-0.313137
MdLF_R	9	0.084322	0.261512	0.16495	0.451839	0.423017
MdLF_R	10	0.480464	0.292169	0.0432483	-0.0934766	-0.119325
MdLF_R	11	0.844981	0.137634	0.0553443	-0.0596436	-0.339653
MdLF_R	12	0.886856	0.0648833	-0.091698	-0.29685	-0.310931
MdLF_R	13	0.868209	0.0984142	-0.00831473	-0.407963	-0.310774
MdLF_R	14	0.845281	0.142174	0.105386	-0.0658129	-0.495693
MdLF_R	15	0.13522	-0.0417219	-0.121194	-0.0918198	-0.0412058
MdLF_R	16	0.899542	0.0770809	0.0637743	-0.0265582	-0.136099
MdLF_R	17	0.932898	-0.0241777	0.022452	-0.117345	-0.241675
MdLF_R	18	0.719231	0.198708	0.0498998	-0.314697	-0.132871
MdLF_R	19	0.845867	0.000223094	-0.0652002	-0.286945	-0.469313
MdLF_R	20	0.875131	0.0152046	0.0171525	0.0177544	-0.350968
MdLF_R	21	0.886421	-0.0427128	0.0130521	-0.366509	-0.453066
MdLF_R	22	0.877285	0.0758468	-0.0234924	-0.331361	-0.307903
MdLF_R	23	0.859261	0.0836432	-0.0112112	-0.145211	-0.267579
MdLF_R	24	0.734076	-0.132174	-0.0272348	-0.14854	-0.141484
MdLF_R	25	0.598333	0.180063	-0.453352	-0.538029	-0.0453406
OR_ML_L	0	0.959111	-0.144	-0.289551	-0.228195
OR_ML_L	1	0.962132	-0.0529218	-0.271292	-0.126297
OR_ML_L	2	0.845912	-0.0317177	-0.614985	-0.704178
OR_ML_L	3	0.807394	-0.156708	-0.500248	-0.373398
OR_ML_L	4	0.903339	-0.0131164	-0.595232	-0.140036
OR_ML_L	5	0.97598	0.018637	-0.110473	-0.0404109
OR_ML_L	6	0.930626	0.04871	-0.586199	-0.292418
OR_ML_L	7	0.950163	-0.110811	-0.428675	0.0315137
OR_ML_L	8	0.920056	0.0608446	-0.244196	-0.351909
OR_ML_L	9	0.956192	-0.142809	-0.376805	-0.0183262
OR_ML_L	10	0.945942	0.0259716	-0.483069	-0.309658
OR_ML_L	11	0.956089	0.0277838	-0.247139	-0.259406
OR_ML_L	12	0.829919	-0.00739031	-0.242418	-0.301748
OR_ML_L	13	0.94581	0.0423797	-0.200126	-0.282952
OR_ML_L	14	0.977412	-0.00745653	-0.242867	-0.434109
OR_ML_L	15	0.890658	-0.0595637	-0.310882	-0.161969
OR_ML_L	16	0.897088	-0.0201799	-0.423866	-0.114933
OR_ML_L	17	0.976835	-0.0484978	-0.37519	-0.216181
OR_ML_L	18	0.873728	0.0410072	-0.415887	-0.343875
OR_ML_L	19	0.807673	0.00807665	-0.125086	0.0803796
OR_ML_L	20	0.971706	-0.0106011	-0.265503	-0.154887
OR_ML_L	21	0.972154	-0.0414609	-0.258541	0.00673428
OR_ML_L	22	0.929127	-0.143669	-0.4331	-0.162264
OR_ML_L	23	0.961876	-0.0332808	-0.428377	-0.367559
OR_ML_L	24	0.937903	0.0521492	-0.180124	0.0134423
OR_ML_R	0	0.851981	0.0989071	-0.41359	-0.61261
OR_ML_R	1	0.536528	0.187402	-0.0417249	-0.0450394
OR_ML_R	2	0.804052	-0.0120724	-0.382128	-0.686316
OR_ML_R	3	0.632024	0.00537323	-0.61103	-0.550819
OR_ML_R	4	0.818743	0.0759566	-0.582769	-0.0178908
OR_ML_R	5	0.840457	-0.151863	-0.436737	-0.0797234
OR_ML_R	6	0.672563	0.0443988	-0.46452	-0.114598
OR_ML_R	7	0.891237	0.0974733	-0.27573	-0.120806
OR_ML_R	8	0.970992	-0.0391103	-0.474239	-0.536505
OR_ML_R	9	0.901757	-0.0356666	-0.343077	-0.0346957
OR_ML_R	10	0.824049	0.153701	-0.340908	-0.0596877
OR_ML_R	11	0.950155	0.0122394	-0.688889	-0.188974
OR_ML_R	12	0.86546	-0.209885	-0.614179	-0.36714
OR_ML_R	13	0.987941	-0.288016	-0.802435	-0.433277
OR_ML_R	14	0.975908	-0.099409	-0.270384	-0.28784
OR_ML_R	15	0.862727	-0.15051	-0.583811	-0.253695
OR_ML_R	16	0.987383	-0.0195404	-0.183452	-0.0461886
OR_ML_R	17	0.906611	-0.177925	-0.831777	-0.46517
OR_ML_R	18	0.892224	0.0119867	-0.534765	-0.448467
OR_ML_R	19	0.57104	0.0344849	-0.0533907	0.08259
OR_ML_R	20	0.921032	-0.163929	-0.255976	-0.387561
OR_ML_R	21	0.874315	-0.156021	-0.322526	-0.184007
OR_ML_R	22	0.953559	-0.0334343	-0.417098	-0.132042
OR_ML_R	23	0.980256	-0.010951	-0.427661	-0.231583
OR_ML_R	24	0.828234	0.0996748	-0.235017	0.0395866
POPT_L	0	0.517612	0.227155	0.34098	-0.136418	-0.270248
POPT_L	1	0.864109	-0.387794	-0.443488	-0.187614	-0.11809
POPT_L	2	0.807808	-0.253354	-0.595892	-0.294069	-0.137989
POPT_L	3	0.831459	-0.451904	-0.256044	-0.510041	-0.324091
POPT_L	4	0.728409	-0.512186	-0.381427	-0.466308	-0.116244
POPT_L	5	0.857263	-0.153815	-0.197839	-0.0918659	-0.0950778
POPT_L	6	0.883183	-0.39444	-0.396502	-0.299792	-0.328007
POPT_L	7	0.84246	-0.515316	-0.382892	-0.333697	-0.276972
POPT_L	8	0.839917	-0.402496	-0.612656	-0.0984424	-0.137015
POPT_L	9	0.70529	0.149318	0.228458	-0.349793	-0.0671827
POPT_L	10	0.839988	-0.162518	0.0821655	-0.164602	-0.166059
POPT_L	11	0.89474	-0.313434	-0.0374059	-0.462189	-0.107568
POPT_L	12	0.819512	-0.235137	-0.282697	-0.132282	-0.0934562
POPT_L	13	0.934266	-0.500517	-0.311717	-0.255353	-0.185418
POPT_L	14	0.830913	-0.267101	-0.159539	-0.695439	-0.268936
POPT_L	15	0.817914	-0.123482	-0.176849	-0.342652	-0.0725451
POPT_L	16	0.95013	-0.326666	-0.383846	-0.317364	-0.313172
POPT_L	17	0.804778	-0.247846	-0.529553	-0.768901	-0.0867192
POPT_L	18	0.895637	-0.260545	-0.180219	-0.481169	-0.426274
POPT_L	19	0.703554	0.0704607	0.0711703	-0.262755	-0.118282
POPT_L	20	0.851301	-0.164928	-0.216789	-0.242928	-0.130897
POPT_L	21	0.897177	-0.105053	-0.257701	-0.287378	-0.0250839
POPT_L	22	0.895997	-0.233115	-0.192753	-0.24766	-0.100957
POPT_R	0	0.60688	0.129711	0.168312	-0.291517	0.000625073
POPT_R	1	0.880613	-0.389707	-0.266261	-0.0894999	-0.0832899
POPT_R	2	0.854761	-0.412919	-0.519035	-0.397293	-0.187042
POPT_R	3	0.830606	-0.34904	-0.235768	-0.521813	-0.138388
POPT_R	4	0.769568	-0.252689	-0.465973	-0.536352	-0.119197
POPT_R	5	0.825567	-0.374635	-0.278609	-0.323267	-0.173828
POPT_R	6	0.858778	-0.340359	-0.356119	-0.373841	-0.178204
POPT_R	7	0.776294	-0.374656	-0.213176	-0.313589	-0.101353
POPT_R	8	0.866073	-0.282886	-0.476439	-0.11088	-0.0614763
POPT_R	9	0.669554	0.120001	0.0906329	-0.395397	0.0689613
POPT_R	10	0.887035	-0.278137	-0.0788601	-0.197833	-0.316754
POPT_R	11	0.805411	-0.416863	-0.241496	-0.374198	-0.124158
POPT_R	12	0.799836	-0.307441	-0.380824	0.0269656	-0.175682
POPT_R	13	0.738738	-0.293288	0.0753291	-0.382277	-0.079669
POPT_R	14	0.846445	-0.279021	-0.340046	-0.621875	-0.309456
POPT_R	15	0.840586	-0.0203767	-0.0768328	-0.465692	-0.252639
POPT_R	16	0.913991	-0.397541	-0.34862	-0.509931	-0.261268
POPT_R	17	0.820982	-0.361186	-0.158216	-0.764811	-0.161288
POPT_R	18	0.747178	-0.209093	0.118319	-0.228501	-0.435372
POPT_R	19	0.658065	0.154777	0.0588322	-0.26306	0.0233297
POPT_R	20	0.830242	-0.341467	-0.33644	-0.206884	-0.416522
POPT_R	21	0.679764	-0.115639	0.0915144	-0.468833	0.0117334
POPT_R	22	0.789454	0.000389711	0.110992	-0.0454924	-0.0742072
PYT_L	0	0.84672	-0.057347	-0.0553751	0.0226134
PYT_L	1	0.884503	-0.346921	-0.188697	-0.302187
PYT_L	2	0.857542	-0.328646	-0.554853	-0.484361
PYT_L	3	0.800126	-0.444228	0.0404334	-0.638163
PYT_L	4	0.460408	0.0143285	-0.108585	-0.319471
PYT_L	5	0.916158	-0.0296342	0.0301227	-0.142072
PYT_L	6	0.937591	-0.155247	0.0437322	-0.257444
PYT_L	7	0.841334	-0.337751	0.0949061	-0.316207
PYT_L	8	0.897477	-0.306502	-0.0858539	-0.12545
PYT_L	9	0.884167	0.0382375	-0.0627444	-0.416271
PYT_L	10	0.896143	-0.123149	0.0544468	-0.238759
PYT_L	11	0.948643	0.0129004	-0.0221597	-0.239061
PYT_L	12	0.905972	-0.120073	-0.000932332	-0.330773
PYT_L	13	0.875817	-0.143181	0.0102819	-0.186291
PYT_L	14	0.844216	-0.197678	-0.0281092	-0.20869
PYT_L	15	0.928394	-0.30277	-0.148669	-0.254098
PYT_L	16	0.879068	-0.156589	-0.169023	-0.580654
PYT_L	17	0.886448	0.00101332	-0.0106702	-0.263731
PYT_L	18	0.962907	-0.241006	-0.0381748	-0.35885
PYT_L	19	0.895024	-0.109689	-0.0014283	-0.788697
PYT_L	20	0.88107	-0.156889	-0.073033	-0.541177
PYT_L	21	0.787932	0.0438995	-0.00670726	-0.169896
PYT_L	22	0.902913	-0.0554449	-0.00443225	-0.289633
PYT_L	23	0.794858	0.122099	-0.152356	-0.232452
PYT_L	24	0.943869	-0.123056	-0.00480397	-0.282802
PYT_R	0	0.886117	-0.0370459	-0.0377	-0.0587904
PYT_R	1	0.889997	-0.376229	-0.14059	-0.134068
PYT_R	2	0.89199	-0.36093	-0.415685	-0.53284
PYT_R	3	0.814727	-0.286753	0.0375675	-0.30076
PYT_R	4	0.537671	0.0198435	-0.112195	-0.157659
PYT_R	5	0.894282	-0.0250202	0.0865687	-0.190907
PYT_R	6	0.940241	-0.184472	0.0402777	-0.0671821
PYT_R	7	0.849016	-0.30234	0.122373	-0.0469674
PYT_R	8	0.889033	-0.306341	-0.0446339	0.0188798
PYT_R	9	0.774941	0.176917	0.0487131	-0.358558
PYT_R	10	0.940949	-0.164995	-0.00650376	-0.00617951
PYT_R	11	0.926912	-0.0237826	0.0393126	-0.338675
PYT_R	12	0.886989	-0.154421	0.0291979	-0.387436
PYT_R	13	0.864781	-0.23336	0.0404957	-0.226612
PYT_R	14	0.85546	-0.0871581	-0.0279505	0.0579413
PYT_R	15	0.907518	-0.308456	-0.025877	-0.055134
PYT_R	16	0.935646	-0.202164	-0.0839191	-0.528338
PYT_R	17	0.880467	-0.00152838	0.029277	-0.426865
PYT_R	18	0.934583	-0.247628	-0.0823662	-0.539698
PYT_R	19	0.951132	-0.0758433	-0.0318589	-0.60852
PYT_R	20	0.87517	-0.205507	-0.00602659	-0.227304
PYT_R	21	0.761259	0.0318013	-0.0340392	0.0309255
PYT_R	22	0.871289	-0.0623523	0.100488	-0.138545
PYT_R	23	0.757458	0.132364	-0.0464291	-0.253329
PYT_R	24	0.935353	-0.12423	-0.0092229	0.0165504
SLF_L	0	0.422557	-0.20377	-0.0705244	-0.0863168
SLF_L	1	0.57023	-0.0428413	0.23152	-0.0760265
SLF_L	2	0.223529	-0.217507	0.0970801	-0.0293273
SLF_L	3	0.111321	0.126424	0.306523	0.108888
SLF_L	4	0.739411	0.01297	-0.103707	0.101707
SLF_L	5	0.642094	-0.33791	-0.195552	-0.208454
SLF_L	6	0.468296	0.150117	-0.389018	-0.015417
SLF_L	7	0.870981	-0.0860475	0.00631945	-0.0828309
SLF_L	8	0.473875	-0.473875	-0.0370006	-0.0658978
SLF_L	9	0.347186	0.260259	-0.129173	-0.347186
SLF_L	10	0.635111	-0.33941	-0.165602	-0.31278
SLF_L	11	0.64047	-0.32553	-0.0840725	-0.303912
SLF_L	12	0.716898	-0.203387	0.0189304	-0.0606341
SLF_L	13	0.536818	-0.172563	0.0537001	0.126978
SLF_L	14	0.750238	-0.0748081	-0.0525695	-0.0554556
SLF_L	15	0.618711	-0.130053	-0.0878236	0.094193
SLF_L	16	0.818285	0.00555111	0.046892	-0.146351
SLF_L	17	0.710768	-0.0944609	-0.442274	-0.247486
SLF_L	18	0.582606	0.0448062	-0.0421962	-0.00933916
SLF_L	19	0.541418	0.0570611	0.119785	-0.196308
SLF_L	20	0.683046	-0.231681	-0.295362	-0.31447
SLF_L	21	0.440501	0.182251	0.0684455	0.0650154
SLF_L	22	0.803333	-0.0999998	-0.206867	0.0131942
SLF_L	23	0.714043	0.123677	-0.367549	-0.0918079
SLF_L	24	0.644832	0.146433	-0.126814	-0.21403
SLF_R	0	0.610539	-0.231905	-0.201042	-0.477145
SLF_R	1	0.860744	-0.0256833	-0.44985	-0.104131
SLF_R	2	0.46754	-0.188092	-0.444394	-0.194007
SLF_R	3	0.643325	-0.110873	-0.201803	-0.290179
SLF_R	4	0.699319	-0.139792	-0.0535671	-0.0207004
SLF_R	5	0.785876	-0.203327	-0.308428	-0.239437
SLF_R	6	0.532764	-0.532764	-0.51039	-0.152724
SLF_R	7	0.841095	0.10417	-0.162563	-0.0932813
SLF_R	8	0.685743	-0.685743	-0.356411	-0.482559
SLF_R	9	0.339735	-0.117465	-0.183052	-0.0850348
SLF_R	10	0.394461	0.0110838	-0.0778587	-0.210271
SLF_R	11	0.770977	-0.0458217	-0.0112824	0.0550046
SLF_R	12	0.730159	-0.0606552	-0.376935	-0.116122
SLF_R	13	0.70271	-0.212837	0.00250406	-0.131486
SLF_R	14	0.476411	0.0193524	0.134929	0.0977669
SLF_R	15	0.8108	-0.121028	-0.339727	-0.0460785
SLF_R	16	0.898513	0.023741	-0.163117	0.000245511
SLF_R	17	0.711385	0.167858	-0.0246961	0.039242
SLF_R	18	0.772602	0.125139	-0.485686	0.0496774
SLF_R	19	0.691874	0.000351694	-0.103014	-0.209997
SLF_R	20	0.766273	-0.00479213	-0.462015	-0.193815
SLF_R	21	0.835847	0.00347949	-0.00334455	-0.0833379
SLF_R	22	0.79792	-0.0844945	-0.547158	0.0400699
SLF_R	23	0.883552	0.0639292	-0.470102	-0.11383
SLF_R	24	0.761277	-0.211341	-0.393943	-0.10904
UF_L	0	0.900907	0.066453	-0.021004	-0.427675	-0.290833
UF_L	1	0.748957	0.170301	-0.377273	-0.199073	-0.183266
UF_L	2	0.91556	0.0426052	0.0537249	-0.376316	-0.171258
UF_L	3	0.820963	0.0446116	0.0543293	-0.24718	-0.215459
UF_L	4	0.891424	0.00178147	-0.394034	-0.532076	-0.239574
UF_L	5	0.809488	-0.338272	-0.156536	-0.353855	-0.623311
UF_L	6	0.0207188	0.00301856	-0.0114265	-0.00957311	-0.0207188
UF_L	7	0.436584	-0.180907	-0.279973	-0.114326	-0.432288
UF_L	8	0.917094	-0.226967	-0.84341	-0.435816	-0.486162
UF_L	9	0.604471	0.0755182	-0.334641	-0.400398	-0.529925
UF_L	10	0.546002	0.261039	-0.308891	-0.53322	-0.246901
UF_L	11	0.845558	0.128209	-0.115237	-0.172951	-0.0602346
UF_L	12	0.77988	-0.138327	-0.479635	-0.362942	-0.638162
UF_L	13	0.339483	0.605524	-0.0346001	0.0290615	-0.339483
UF_L	14	0.40895	0.0307343	-0.288858	-0.179289	-0.287893
UF_L	15	0.98728	-0.0951371	-0.0728081	-0.637565	-0.520028
UF_L	16	0.715582	-0.0288413	-0.336151	-0.706686	-0.715582
UF_L	17	0.791776	0.159357	-0.33308	-0.406645	-0.384414
UF_L	18	0.905033	0.0614969	-0.604226	-0.506293	-0.245513
UF_L	19	0.505131	0.0249299	-0.152018	0.100679	-0.190373
UF_L	20	0.554857	0.111387	-0.414783	-0.381545	-0.554857
UF_L	21	0.383267	-0.11396	-0.378118	-0.275658	-0.064869
UF_L	22	0.758639	-0.0684267	-0.357747	-0.528591	-0.75392
UF_L	23	0.644053	0.171306	-0.0925703	-0.126071	-0.53809
UF_R	0	0.875603	0.0740388	0.0299606	-0.495599	-0.352976
UF_R	1	0.784299	0.101798	-0.31307	-0.351274	-0.0632747
UF_R	2	0.865778	0.106475	0.0464376	-0.260024	-0.00126151
UF_R	3	0.846873	0.0745561	0.0715335	-0.308568	-0.205318
UF_R	4	0.928867	0.0515576	-0.533959	-0.176726	-0.727879
UF_R	5	0.7986	0.114873	0.016257	-0.215051	-0.417298
UF_R	6	0.606664	0.117791	-0.00861826	-0.422461	-0.602162
UF_R	7	0.881215	-0.400703	-0.423461	-0.442043	-0.759055
UF_R	8	0.941058	0.036825	-0.508995	-0.701012	-0.276316
UF_R	9	0.858343	-0.0482253	-0.24995	-0.477329	-0.551648
UF_R	10	0.725455	0.205833	-0.515734	-0.391197	-0.0740325
UF_R	11	0.929481	0.066267	-0.123039	-0.0252871	-0.107885
UF_R	12	0.897998	0.0535329	-0.236869	-0.361798	-0.33847
UF_R	13	0.378341	0.198689	-0.136723	-0.0540912	-0.121316
UF_R	14	0.40689	0.162706	-0.362926	0.079881	-0.399407
UF_R	15	0.943447	0.0173304	-0.022335	-0.35516	-0.333218
UF_R	16	0.673149	0.110337	-0.541221	-0.570592	-0.670538
UF_R	17	0.764526	0.185876	-0.0917498	-0.124117	-0.426135
UF_R	18	0.894619	0.098487	-0.376201	-0.318548	-0.414438
UF_R	19	0.638733	0.152942	-0.253042	-0.151212	-0.50099
UF_R	20	0.55235	0.141961	-0.482509	-0.375894	-0.55235
UF_R	21	0.327372	0.0195225	-0.112576	0.0789973	-0.131214
UF_R	22	0.820526	0.00410122	-0.313229	-0.289528	-0.800042
UF_R	23	0.717277	0.134639	-0.259816	-0.0547426	-0.697729

## Sheet: Fig S15
Bundle	SubjectIndex	atm	mrtrix	atlas warping	atm_population	tractseg
AF_L	0	0.384568	0.0371408	-0.013583	-0.0488937	-0.154152
AF_L	1	0.318115	-0.00132594	-0.102293	-0.0685998	0.124236
AF_L	2	0.353164	0.124722	-0.0507538	-0.0964882	0.105639
AF_L	3	0.378682	0.0945141	-0.00884353	-0.0445672	0.0744183
AF_L	4	0.352037	0.105647	-0.0517474	-0.101284	0.0693564
AF_L	5	0.486075	-0.00996155	-0.0781955	-0.0856315	-0.131199
AF_L	6	0.418953	-0.239319	-0.0860373	-0.0800504	0.08988
AF_L	7	0.453523	0.00557845	-0.0547351	-0.0533797	-0.0940528
AF_L	8	0.439145	-0.311948	-0.081312	-0.0620813	0.0739134
AF_L	9	0.422513	0.061903	-0.0590521	0.0131444	0.0397097
AF_L	10	0.416254	0.0624811	-0.115078	-0.0900698	-0.133457
AF_L	11	0.456506	-0.00225815	-0.044485	-0.0685102	-0.144424
AF_L	12	0.300366	0.155905	-0.0873705	-0.0809975	0.139516
AF_L	13	0.470005	0.0187212	-0.0386573	-0.0894522	-0.0362585
AF_L	14	0.464308	0.0389835	-0.0778599	-0.0262374	-0.164844
AF_L	15	0.378831	0.0378044	-0.0998975	-0.0307091	0.0140592
AF_L	16	0.402119	0.153305	-0.084382	-0.0765284	0.0589093
AF_L	17	0.379442	0.131834	-0.112558	-0.140948	0.0319887
AF_L	18	0.430707	-0.00142524	0.0402766	-0.0321416	-0.087891
AF_L	19	0.463715	-0.375246	-0.054472	-0.0853858	-0.179667
AF_L	20	0.439292	0.0630597	-0.00464738	-0.115463	-0.223819
AF_L	21	0.426239	-0.0186806	-0.0695884	-0.0425826	-0.139263
AF_L	22	0.472358	0.132242	-0.0771592	-0.0417844	0.0413741
AF_L	23	0.342734	0.17432	-0.0492365	-0.0551543	0.102433
AF_L	24	0.522015	0.0503376	-0.102031	-0.0399679	-0.0662158
AF_R	0	0.366783	0.0208872	-0.088737	-0.085278	-0.243037
AF_R	1	0.180427	0.17945	-0.0577118	-0.0224037	0.00619647
AF_R	2	0.290895	0.144949	-0.118141	-0.120333	0.0309125
AF_R	3	0.232348	0.243976	-0.02987	-0.0210784	0.191651
AF_R	4	0.336277	0.0655139	-0.106105	-0.101573	0.113196
AF_R	5	0.395064	0.0926716	-0.110928	-0.0782378	-0.0183447
AF_R	6	0.213435	0.0516692	-0.0573551	-0.0602621	0.134067
AF_R	7	0.380955	0.103554	-0.0960214	-0.00345448	0.0704392
AF_R	8	0.311082	-0.16749	-0.0425366	-0.0429175	0.0764197
AF_R	9	0.245373	0.11823	-0.0517066	-0.019574	0.122585
AF_R	10	0.468897	0.00529931	-0.0974755	-0.0839107	-0.175141
AF_R	11	0.49125	0.0527607	-0.0457278	-0.059228	-0.178042
AF_R	12	0.274502	-0.125306	-0.0895302	-0.0335049	-0.0014288
AF_R	13	0.45864	0.0524632	-0.0528628	-0.0840735	-0.0551873
AF_R	14	0.475514	0.00164132	-0.0800782	-0.0545677	-0.173294
AF_R	15	0.380519	0.138316	-0.104977	-0.0124944	-0.194516
AF_R	16	0.316006	0.0826545	-0.0970383	-0.0503904	0.0593985
AF_R	17	0.401375	0.12311	-0.135068	-0.0437292	0.0523566
AF_R	18	0.436713	-0.0524927	-0.00594322	-0.0389736	-0.0705891
AF_R	19	0.48011	-0.123561	-0.110716	-0.0812066	-0.213369
AF_R	20	0.468881	0.0844086	-0.0571887	-0.0631115	-0.118496
AF_R	21	0.318024	0.0202655	-0.125782	-0.0618109	-0.0545889
AF_R	22	0.405292	0.159903	-0.0846419	-0.0458053	0.0952051
AF_R	23	0.332054	0.103503	-0.155553	-0.107789	0.0291886
AF_R	24	0.356041	0.104621	-0.0757341	0.00475137	0.0741647
CC_Fr_1	0	0.516206	-0.029903	-0.286135	-0.346547
CC_Fr_1	1	0.411352	0.041323	-0.0837347	-0.0841378
CC_Fr_1	2	0.545397	0.0711404	-0.205674	-0.0659304
CC_Fr_1	3	0.543242	0.045693	-0.229046	0.0242732
CC_Fr_1	4	0.526048	0.0156206	-0.246248	-0.00861103
CC_Fr_1	5	0.54148	0.092497	-0.272853	-0.0415403
CC_Fr_1	6	0.559238	-0.465492	-0.279526	-0.0629082
CC_Fr_1	7	0.525354	0.145272	-0.240557	-0.018821
CC_Fr_1	8	0.572169	-0.566875	-0.300089	-0.249508
CC_Fr_1	9	0.578216	-0.08131	-0.280125	-0.574994
CC_Fr_1	10	0.583345	-0.0171025	-0.340977	-0.160276
CC_Fr_1	11	0.465515	0.14521	-0.221595	0.00695727
CC_Fr_1	12	0.464493	0.213858	-0.182238	0.00362634
CC_Fr_1	13	0.461908	-0.0245254	-0.243569	-0.0897452
CC_Fr_1	14	0.418325	0.214473	-0.111822	0.0852502
CC_Fr_1	15	0.567657	-0.0313356	-0.300998	-0.0484538
CC_Fr_1	16	0.484832	0.119469	-0.224656	0.0114393
CC_Fr_1	17	0.548681	-0.0177667	-0.27162	-0.0511726
CC_Fr_1	18	0.538802	-0.0476156	-0.317247	-0.0787992
CC_Fr_1	19	0.47371	0.0450323	-0.234667	-0.0477723
CC_Fr_1	20	0.394303	-0.324534	-0.167198	-0.061845
CC_Fr_1	21	0.616413	-0.100108	-0.364054	-0.0385358
CC_Fr_1	22	0.565378	0.0687904	-0.267699	-0.0234985
CC_Fr_2	0	0.442414	0.128105	-0.148134	-0.418935
CC_Fr_2	1	0.479716	0.148572	-0.0620129	-0.0258846
CC_Fr_2	2	0.517143	-0.0443754	-0.257555	0.00546291
CC_Fr_2	3	0.579583	-0.0759666	-0.246196	0.0062371
CC_Fr_2	4	0.462807	0.180025	-0.177033	0.00386326
CC_Fr_2	5	0.496428	-0.263426	-0.158731	-0.0436182
CC_Fr_2	6	0.527124	0.0820541	-0.190161	-0.149756
CC_Fr_2	7	0.551904	-0.379747	-0.315261	-0.281529
CC_Fr_2	8	0.548812	0.034005	-0.234009	-0.454934
CC_Fr_2	9	0.537266	0.0811536	-0.137571	-0.135251
CC_Fr_2	10	0.480274	0.0704971	-0.159496	0.0081368
CC_Fr_2	11	0.439175	0.241577	-0.0581284	0.0555323
CC_Fr_2	12	0.470859	0.131651	-0.139245	-0.0254386
CC_Fr_2	13	0.425459	-0.0266723	-0.191485	0.109139
CC_Fr_2	14	0.504008	0.0334795	-0.1377	-0.107036
CC_Fr_2	15	0.457496	-0.216268	-0.23919	-0.0327617
CC_Fr_2	16	0.446706	0.259304	-0.0548518	-0.00508983
CC_Fr_2	17	0.360774	0.29581	-0.0359495	-0.0470105
CC_Fr_2	18	0.473679	0.163216	-0.177206	-0.0469801
CC_Fr_2	19	0.426616	0.220431	-0.134714	-0.0217119
CC_Fr_2	20	0.542698	-0.051945	-0.254376	-0.0242391
CC_Fr_2	21	0.514226	-0.0906873	-0.261106	0.00530711
CC_Oc	0	0.484722	-0.482109	-0.159074	-0.0898967
CC_Oc	1	0.537674	-0.531816	-0.138268	-0.0817113
CC_Oc	2	0.486159	-0.386434	-0.257488	-0.267417
CC_Oc	3	0.399033	-0.32219	-0.0445918	-0.0290529
CC_Oc	4	0.53086	-0.410029	-0.169565	-0.123956
CC_Oc	5	0.583524	-0.386478	-0.216849	-0.173101
CC_Oc	6	0.541483	-0.267021	-0.179998	-0.0429589
CC_Oc	7	0.503684	-0.33729	-0.224725	-0.103178
CC_Oc	8	0.533821	-0.149043	-0.149221	-0.112744
CC_Oc	9	0.513885	-0.449956	-0.205504	-0.292832
CC_Oc	10	0.456171	-0.180208	-0.208213	0.0306648
CC_Oc	11	0.553525	-0.430949	-0.271274	-0.195739
CC_Oc	12	0.477658	-0.139424	-0.247641	-0.0643695
CC_Oc	13	0.496844	-0.365502	-0.148162	-0.0935682
CC_Oc	14	0.54325	-0.21653	-0.211974	-0.191374
CC_Oc	15	0.585454	-0.321642	-0.297911	-0.105907
CC_Oc	16	0.597855	-0.452525	-0.265284	-0.112394
CC_Oc	17	0.56552	-0.361565	-0.15986	-0.0667805
CC_Oc	18	0.546416	-0.327119	-0.180016	-0.103906
CC_Oc	19	0.505591	-0.473067	-0.136051	-0.0561667
CC_Oc	20	0.561798	-0.448447	-0.313893	-0.11186
CC_Oc	21	0.546869	-0.232119	-0.255023	-0.217
CC_Oc	22	0.605345	-0.495902	-0.251434	-0.134849
CC_Oc	23	0.508098	-0.37225	-0.197241	-0.114487
CC_Oc	24	0.470985	-0.439742	-0.19072	-0.143096
CC_Oc	25	0.609976	-0.470915	-0.311671	-0.138344
CC_Pa	0	0.559519	0.0152176	-0.117549	-0.101805
CC_Pa	1	0.596951	-0.158581	-0.227893	-0.139075
CC_Pa	2	0.612913	-0.0833625	-0.242375	-0.169443
CC_Pa	3	0.626348	0.0374547	-0.184632	-0.153339
CC_Pa	4	0.556234	0.141195	-0.0800123	-0.0672084
CC_Pa	5	0.574969	-0.137007	-0.210197	-0.0837539
CC_Pa	6	0.588331	-0.345688	-0.205212	-0.159146
CC_Pa	7	0.61215	-0.149378	-0.242005	-0.108495
CC_Pa	8	0.58869	0.0226937	-0.23238	-0.0875974
CC_Pa	9	0.559791	0.043991	-0.238431	-0.113072
CC_Pa	10	0.596398	-0.0191287	-0.18374	-0.115703
CC_Pa	11	0.588189	0.0428231	-0.158909	-0.110955
CC_Pa	12	0.576795	0.0578651	-0.166791	-0.00145355
CC_Pa	13	0.638895	0.0116773	-0.159708	-0.099399
CC_Pa	14	0.561692	-0.00699694	-0.120325	-0.048731
CC_Pa	15	0.556144	0.0845024	-0.166734	-0.0665187
CC_Pa	16	0.527939	0.0617686	-0.150281	-0.20527
CC_Pa	17	0.551098	0.0254216	-0.131656	-0.142709
CC_Pa	18	0.579997	-0.0293749	-0.180461	-0.0710465
CC_Pa	19	0.600931	-0.113384	-0.264896	-0.170732
CC_Pa	20	0.627491	-0.0281698	-0.209133	-0.109992
CC_Pr_Po	0	0.471245	0.147875	-0.117941	-0.0722564
CC_Pr_Po	1	0.610083	-0.0238182	-0.315697	-0.10584
CC_Pr_Po	2	0.56542	-0.0376827	-0.264074	-0.119853
CC_Pr_Po	3	0.531835	0.121215	-0.134629	-0.154259
CC_Pr_Po	4	0.558418	0.0522772	-0.187074	-0.047947
CC_Pr_Po	5	0.527714	0.214531	-0.1268	-0.187389
CC_Pr_Po	6	0.596746	-0.295682	-0.303973	-0.247338
CC_Pr_Po	7	0.594282	-0.133615	-0.308635	-0.0758177
CC_Pr_Po	8	0.639575	-0.137312	-0.297326	-0.136676
CC_Pr_Po	9	0.533332	0.0360967	-0.157781	-0.0382316
CC_Pr_Po	10	0.568623	-0.191847	-0.364191	-0.145281
CC_Pr_Po	11	0.532205	0.100407	-0.0968502	-0.0542443
CC_Pr_Po	12	0.582108	0.0238135	-0.162027	0.0148575
CC_Pr_Po	13	0.569039	0.054741	-0.133694	-0.0961912
CC_Pr_Po	14	0.598833	0.000535282	-0.180592	-0.156865
CC_Pr_Po	15	0.55484	0.0852766	-0.173776	-0.0469809
CC_Pr_Po	16	0.5635	0.0687388	-0.219928	-0.08527
CC_Pr_Po	17	0.534031	-0.0558963	-0.262291	-0.137947
CC_Pr_Po	18	0.521918	0.19159	-0.136273	-0.121658
CC_Pr_Po	19	0.443891	0.0413881	-0.126714	-0.0461682
CC_Pr_Po	20	0.560063	0.0260482	-0.163427	-0.102428
CC_Pr_Po	21	0.574912	0.0863496	-0.118771	-0.150093
CG_L	0	0.313933	-0.0123436	-0.137437	-0.0763677	-0.0357379
CG_L	1	0.398952	0.00627954	-0.0985779	-0.0424165	-0.0457643
CG_L	2	0.475323	-0.0719097	-0.195177	-0.108112	-0.017265
CG_L	3	0.460826	-0.0502843	-0.0263951	-0.0757692	-0.001527
CG_L	4	0.402454	-0.0526716	-0.0360942	-0.0432561	0.0532914
CG_L	5	0.534874	-0.0639097	-0.199098	-0.0613501	0.0023301
CG_L	6	0.373539	0.0121725	-0.118249	-0.0169612	0.0480257
CG_L	7	0.464449	-0.0563986	-0.174467	-0.0633771	-0.0188042
CG_L	8	0.512137	-0.112218	-0.202988	-0.139842	0.00446726
CG_L	9	0.52139	-0.0386263	-0.149511	-0.076371	-0.136623
CG_L	10	0.503536	0.0287811	-0.177105	-0.110426	-0.0528439
CG_L	11	0.465451	-0.0164918	-0.116619	-0.0595168	-0.052241
CG_L	12	0.268655	-0.0154972	-0.134997	-0.022877	0.0586706
CG_L	13	0.501915	-0.105045	-0.136961	-0.0510231	0.0734672
CG_L	14	0.422888	0.0431191	-0.119858	-0.0433653	-0.0407563
CG_L	15	0.465255	0.00921901	-0.0548815	-0.0350506	0.0857572
CG_L	16	0.498036	-0.0940056	-0.184834	-0.0639276	-0.0510148
CG_L	17	0.243018	0.0491371	-0.106297	-0.0338207	0.0727191
CG_L	18	0.535973	-0.0685203	-0.236471	-0.031328	0.0140487
CG_L	19	0.402093	-0.0615213	-0.185295	-0.00122505	-0.0111598
CG_R	0	0.440629	-0.00764741	-0.218527	-0.0627359	-0.0422779
CG_R	1	0.413939	0.00956537	-0.0632387	-0.0921188	0.0830465
CG_R	2	0.398403	-0.0704689	-0.167526	-0.104824	0.0520997
CG_R	3	0.421122	-0.0419326	-0.057988	-0.0514636	0.0983104
CG_R	4	0.482667	-0.0507418	-0.155153	-0.0171563	0.00794719
CG_R	5	0.510468	-0.0831473	-0.157446	-0.0332435	0.034595
CG_R	6	0.457917	0.0130133	-0.130736	-0.0413687	0.0231705
CG_R	7	0.501639	-0.177842	-0.15258	-0.0788003	0.0585212
CG_R	8	0.505403	-0.203105	-0.242762	-0.264194	0.0830145
CG_R	9	0.461326	-0.0319194	-0.075401	0.0060821	0.0242453
CG_R	10	0.473784	0.0457027	-0.16749	-0.0769626	-0.0249685
CG_R	11	0.474863	0.0410196	-0.0699023	-0.0614706	0.0666599
CG_R	12	0.376323	-0.082967	-0.142985	0.0159475	-0.020371
CG_R	13	0.381848	-0.0572037	-0.0800207	-0.0318169	0.115966
CG_R	14	0.222307	-0.057182	-0.0724279	0.0482367	0.0128372
CG_R	15	0.425956	-0.0158115	-0.117213	-0.0378418	0.0806865
CG_R	16	0.553088	-0.0946735	-0.207451	-0.0441069	-0.0939906
CG_R	17	0.269919	0.0741708	-0.1397	-0.04489	0.130009
CG_R	18	0.461514	-0.0920848	-0.15093	-0.0178047	0.0476579
CG_R	19	0.428543	0.0310616	-0.108318	0.0481704	0.0398513
FAT_L	0	0.492305	0.0736753	-0.322954	-0.472718
FAT_L	1	0.552177	-0.0384356	-0.251414	-0.176469
FAT_L	2	0.579405	-0.188098	-0.407241	-0.154401
FAT_L	3	0.577368	-0.0747816	-0.419975	-0.0529908
FAT_L	4	0.589434	-0.0895577	-0.433184	-0.0748977
FAT_L	5	0.566716	-0.00670794	-0.370682	-0.0467896
FAT_L	6	0.43609	-0.320484	-0.239257	-0.123778
FAT_L	7	0.609287	0.00527309	-0.347731	-0.160041
FAT_L	8	0.553725	-0.101833	-0.37222	-0.0859905
FAT_L	9	0.567917	0.0651642	-0.313918	-0.0945786
FAT_L	10	0.547453	-0.0155669	-0.413744	-0.069689
FAT_L	11	0.571378	-0.0459147	-0.353934	-0.124346
FAT_L	12	0.542428	-0.103817	-0.432372	-0.0811761
FAT_L	13	0.586431	0.0318731	-0.370935	-0.0661505
FAT_L	14	0.534257	0.172181	-0.281265	-0.00950569
FAT_L	15	0.585981	-0.0633782	-0.39254	-0.0690149
FAT_L	16	0.465155	-0.072222	-0.384601	0.0513154
FAT_R	0	0.427862	0.148569	-0.122062	-0.38155
FAT_R	1	0.569311	0.0542143	-0.232024	-0.114471
FAT_R	2	0.588745	-0.169649	-0.309281	-0.110208
FAT_R	3	0.495845	-0.00918043	-0.287051	0.00203323
FAT_R	4	0.573878	-0.0968014	-0.386007	-0.0212626
FAT_R	5	0.517442	0.18428	-0.198365	-0.00144414
FAT_R	6	0.477464	-0.428053	-0.220032	-0.107183
FAT_R	7	0.537192	-0.0650685	-0.326456	-0.0836027
FAT_R	8	0.574662	-0.0404195	-0.414111	-0.0899963
FAT_R	9	0.475577	0.258329	-0.152444	0.0304658
FAT_R	10	0.538367	0.0690047	-0.280745	-0.255562
FAT_R	11	0.533605	0.0194534	-0.270079	-0.168385
FAT_R	12	0.465742	-0.0427679	-0.319559	-0.0381163
FAT_R	13	0.51099	0.194171	-0.24677	-0.00254414
FAT_R	14	0.516006	0.0889435	-0.318108	-0.0966824
FAT_R	15	0.559836	0.0261996	-0.22263	-0.13103
FAT_R	16	0.543989	-0.101726	-0.425264	-0.0464923
FPT_L	0	0.487663	-0.0962531	-0.165122	0.0140643	-0.0942472
FPT_L	1	0.549961	-0.235491	-0.19449	-0.110084	-0.128663
FPT_L	2	0.481533	-0.370865	-0.237987	0.00449578	-0.0126007
FPT_L	3	0.507491	-0.180395	-0.147561	-0.0685884	-0.1456
FPT_L	4	0.479707	-0.27694	-0.246573	-0.0585911	0.055842
FPT_L	5	0.447966	-0.0760623	-0.0979483	-0.0821257	0.0325834
FPT_L	6	0.504829	0.0606787	-0.0646875	-0.0620647	0.0375115
FPT_L	7	0.522611	-0.133461	-0.15047	-0.0281316	0.0219637
FPT_L	8	0.495054	-0.36186	-0.11541	-0.0941677	0.00241627
FPT_L	9	0.489564	0.0464756	-0.0699662	-0.134885	0.0195535
FPT_L	10	0.474433	-0.0354602	-0.188645	-0.0741221	-0.0875551
FPT_L	11	0.570712	-0.177384	-0.211283	-0.0779972	-0.320617
FPT_L	12	0.525254	-0.0119024	-0.169911	-0.137136	-0.0609596
FPT_L	13	0.44971	-0.0594795	-0.176886	-0.0929524	0.0900407
FPT_L	14	0.48395	-0.134568	-0.131843	-0.0246974	-0.0360153
FPT_L	15	0.544715	-0.0991678	-0.258197	-0.0742404	-0.0768322
FPT_L	16	0.268324	0.0237103	-0.138471	-0.0114389	-0.0148533
FPT_L	17	0.337112	-0.0864375	-0.143203	-0.00926416	-0.102146
FPT_L	18	0.55229	-0.169842	-0.196822	-0.0784776	-0.148706
FPT_L	19	0.447665	-0.00052276	-0.23189	-0.164777	-0.144597
FPT_L	20	0.535739	-0.288943	-0.241108	-0.0745095	-0.110091
FPT_L	21	0.543152	-0.312489	-0.241116	-0.0631766	-0.240237
FPT_L	22	0.468006	-0.0103235	-0.151914	-0.0358224	-0.120304
FPT_L	23	0.520586	0.00652376	-0.164859	-0.0615116	-0.107701
FPT_R	0	0.504533	-0.0616688	-0.20654	-0.00724106	-0.0641511
FPT_R	1	0.56583	-0.189058	-0.169041	-0.068574	-0.117225
FPT_R	2	0.411696	-0.277156	-0.207149	-0.0385969	0.0536355
FPT_R	3	0.549571	-0.290942	-0.179579	-0.0838428	-0.115963
FPT_R	4	0.458563	-0.220732	-0.235106	-0.083184	0.0115122
FPT_R	5	0.357006	0.0982457	-0.0426119	-0.111125	0.150802
FPT_R	6	0.569754	-0.130024	-0.189551	-0.0743137	-0.14286
FPT_R	7	0.522643	-0.125628	-0.0928914	-0.091015	-0.0154221
FPT_R	8	0.503878	-0.484084	-0.114353	-0.0797326	-0.0556234
FPT_R	9	0.509477	0.127041	-0.10647	-0.0907182	-0.0329734
FPT_R	10	0.475002	0.0874484	-0.0824925	-0.102575	0.0354964
FPT_R	11	0.566415	-0.146184	-0.184488	-0.086573	-0.260255
FPT_R	12	0.508852	0.0203762	-0.190035	-0.129869	-0.0874486
FPT_R	13	0.448186	-0.075134	-0.198434	-0.0732631	0.0685227
FPT_R	14	0.530655	-0.140354	-0.143033	-0.0406387	-0.0764858
FPT_R	15	0.582991	-0.0842639	-0.256003	-0.0909394	-0.143726
FPT_R	16	0.31307	0.211337	-0.0936761	-0.012716	0.0366526
FPT_R	17	0.317637	0.103936	-0.186151	0.00926791	-0.0941201
FPT_R	18	0.547134	-0.139989	-0.201434	-0.121406	-0.135184
FPT_R	19	0.454951	0.0230055	-0.228368	-0.114448	-0.222805
FPT_R	20	0.549562	-0.189924	-0.209657	-0.0461217	-0.140343
FPT_R	21	0.569733	-0.42943	-0.25054	-0.0799903	-0.240224
FPT_R	22	0.511465	-0.0489645	-0.165639	-0.0392982	-0.105025
FPT_R	23	0.541573	-0.0143825	-0.146208	-0.0697221	-0.113292
IFOF_L	0	0.451652	-0.0823784	-0.0115008	-0.120802	-0.0991283
IFOF_L	1	0.506209	-0.341663	-0.153841	-0.157639	-0.121182
IFOF_L	2	0.524506	-0.199944	-0.12351	-0.0844064	-0.10482
IFOF_L	3	0.446383	-0.125931	-0.0676422	-0.00706712	0.00947718
IFOF_L	4	0.504846	-0.309701	-0.142084	-0.120453	-0.260714
IFOF_L	5	0.513404	-0.236987	-0.0899955	-0.118904	-0.362287
IFOF_L	6	0.498898	-0.298173	-0.0639602	-0.0836001	-0.141913
IFOF_L	7	0.436148	-0.0766547	-0.0970374	-0.134252	-0.301326
IFOF_L	8	0.539696	-0.288759	-0.100286	-0.134101	-0.203476
IFOF_L	9	0.491979	-0.197662	-0.0949616	-0.147994	-0.129791
IFOF_L	10	0.44256	-0.189452	-0.00890518	-0.060428	-0.0918771
IFOF_L	11	0.475172	-0.234875	-0.037712	-0.0216525	-0.213061
IFOF_L	12	0.471635	-0.0331444	-0.065932	-0.0946573	-0.157679
IFOF_L	13	0.462388	-0.215176	-0.107626	-0.0429374	-0.231787
IFOF_R	0	0.519302	-0.270199	-0.0544833	-0.107964	-0.21001
IFOF_R	1	0.516588	-0.283857	-0.103965	-0.146843	-0.0847899
IFOF_R	2	0.519181	-0.175424	-0.124581	-0.0485861	-0.117831
IFOF_R	3	0.42983	0.0379726	-0.0210802	-0.0186798	0.0360258
IFOF_R	4	0.498975	-0.229765	-0.0506812	-0.0671997	-0.237679
IFOF_R	5	0.49297	-0.149923	-0.117672	-0.0630453	-0.168783
IFOF_R	6	0.484105	-0.31391	-0.0787066	-0.0519523	-0.131944
IFOF_R	7	0.526987	-0.0882842	-0.0987905	-0.122583	-0.432111
IFOF_R	8	0.521529	-0.204095	-0.0594628	-0.0885062	-0.145602
IFOF_R	9	0.502165	-0.193297	-0.133941	-0.105247	-0.111388
IFOF_R	10	0.509391	-0.318266	-0.0489992	-0.0807383	-0.176342
IFOF_R	11	0.487081	-0.264111	-0.0703183	-0.0571175	-0.151476
IFOF_R	12	0.506565	-0.136769	-0.110958	-0.0986051	-0.178304
IFOF_R	13	0.490609	-0.296956	-0.12774	-0.0643358	-0.199498
ILF_L	0	0.583624	0.0863006	-0.106765	-0.129889	-0.303583
ILF_L	1	0.357563	0.113582	-0.187359	-0.135311	0.0283396
ILF_L	2	0.454941	0.160304	0.000799759	-0.162296	-0.189935
ILF_L	3	0.452996	0.198666	-0.0200532	-0.0323403	-0.193709
ILF_L	4	0.331615	0.160893	0.0268747	-0.0661058	0.120563
ILF_L	5	0.534335	0.0834963	-0.099147	-0.127876	-0.252319
ILF_L	6	0.525488	0.112293	-0.1098	-0.0892215	-0.306006
ILF_L	7	0.521025	-0.215943	-0.106513	-0.107484	-0.221425
ILF_L	8	0.560215	0.0660656	-0.148311	-0.115489	-0.277205
ILF_L	9	0.506787	-0.0132882	-0.100978	-0.159708	-0.17683
ILF_L	10	0.540738	0.0235804	-0.1343	-0.0602721	-0.138883
ILF_L	11	0.559302	0.041907	-0.115383	-0.16609	-0.42664
ILF_L	12	0.490017	0.110488	-0.0284801	-0.0967857	-0.198668
ILF_L	13	0.520015	0.105002	-0.189059	-0.121375	-0.283906
ILF_L	14	0.548434	0.0772913	-0.134734	-0.162554	-0.256712
ILF_L	15	0.574007	0.131455	-0.0744581	-0.140029	-0.339311
ILF_L	16	0.475383	0.109818	-0.0620459	-0.20909	-0.246158
ILF_L	17	0.454938	0.135848	0.0319508	-0.137063	-0.109635
ILF_L	18	0.489895	0.0683082	-0.0959662	-0.0682021	-0.218545
ILF_L	19	0.431871	0.123724	-0.0528455	-0.00158119	-0.28075
ILF_L	20	0.532377	0.106165	-0.108209	-0.107343	-0.302706
ILF_L	21	0.422073	0.0347257	-0.103074	-0.0840017	-0.219421
ILF_L	22	0.3674	0.0521387	-0.0497315	-0.0306703	0.0839987
ILF_R	0	0.557404	0.162248	-0.0677194	-0.126128	-0.301334
ILF_R	1	0.366993	0.134782	-0.102223	-0.115987	-0.0543079
ILF_R	2	0.338873	0.288308	0.0715434	0.0306851	0.00222791
ILF_R	3	0.454677	0.260501	0.0166798	-0.0418768	-0.19528
ILF_R	4	0.440172	0.0231487	-0.0509825	-0.0628462	0.0108216
ILF_R	5	0.502081	0.0518791	-0.104203	-0.119033	-0.241023
ILF_R	6	0.543654	0.0960225	-0.135038	-0.118579	-0.240486
ILF_R	7	0.488708	-0.155994	-0.133367	-0.0725952	-0.134233
ILF_R	8	0.574965	0.0864912	-0.128964	-0.152787	-0.245644
ILF_R	9	0.483939	-0.0129652	-0.0607735	-0.177741	-0.175232
ILF_R	10	0.527636	0.055278	-0.142801	-0.0844811	-0.164719
ILF_R	11	0.551347	0.0684741	-0.101762	-0.128178	-0.315335
ILF_R	12	0.509783	0.143665	-0.067596	-0.129003	-0.194783
ILF_R	13	0.501861	0.0576742	-0.19198	-0.146534	-0.249934
ILF_R	14	0.553783	0.0375913	-0.168287	-0.14167	-0.313361
ILF_R	15	0.325457	0.149642	0.118429	0.0636881	-0.0537855
ILF_R	16	0.530313	0.0961795	-0.152193	-0.188976	-0.316914
ILF_R	17	0.432434	0.211503	0.0474449	-0.106239	-0.172565
ILF_R	18	0.44018	0.180193	0.0264878	-0.0244205	-0.250749
ILF_R	19	0.413178	0.033368	-0.137557	-0.0845827	-0.172034
ILF_R	20	0.541319	0.124101	-0.128246	-0.111172	-0.328625
ILF_R	21	0.465456	-0.00408467	-0.103256	-0.0699697	-0.182764
ILF_R	22	0.493146	0.065828	-0.126498	-0.0531262	-0.0940588
MCP	0	0.466134	-0.352954	-0.0432879	-0.189624	0.0865133
MCP	1	0.504449	-0.384949	-0.182073	-0.287211	0.072831
MCP	2	0.523878	-0.479736	0.0257318	-0.134642	-0.0440597
MCP	3	0.446459	-0.394236	0.0898968	-0.121574	0.0136249
MCP	4	0.478598	-0.345326	-0.080041	-0.269656	0.148692
MCP	5	0.407749	-0.34231	0.00254017	-0.0478914	0.0201433
MCP	6	0.572915	-0.440668	-0.143319	-0.190512	0.0117618
MCP	7	0.352994	-0.304597	0.144001	-0.10927	0.10026
MCP	8	0.486794	0.0684579	-0.0463572	-0.342726	-0.0421711
MCP	9	0.337585	-0.0961939	-0.0132828	-0.1027	0.102269
MCP	10	0.357561	-0.217399	0.0187241	-0.150874	-0.0617301
MCP	11	0.397768	-0.0671771	-0.0947914	-0.187749	0.0187111
MCP	12	0.567	-0.435717	-0.129305	-0.172921	0.0868937
MCP	13	0.497766	-0.114242	-0.0360809	-0.405845	-0.0617698
MCP	14	0.435212	0.15434	-0.0605514	-0.126253	0.0744959
MCP	15	0.531902	0.0680082	-0.064299	-0.308941	0.0520051
MCP	16	0.509486	-0.319356	0.0204556	-0.114952	0.00470094
MCP	17	0.525756	0.140771	-0.124877	-0.236493	0.0662212
MCP	18	0.520825	-0.51408	-0.0463	-0.170528	0.0267077
MCP	19	0.458491	-0.141291	0.0536412	-0.317848	-0.0304494
MCP	20	0.531518	-0.16157	-0.0746536	-0.259874	0.120023
MCP	21	0.442745	-0.0820065	-0.0800911	-0.308108	0.0145185
MCP	22	0.397705	-0.15015	-0.234567	-0.231222	0.127272
MdLF_L	0	0.223399	0.15065	0.0149905	-0.0321064	-0.0356276
MdLF_L	1	0.594258	0.0798411	-0.258786	-0.161595	-0.181486
MdLF_L	2	0.468261	0.0957834	-0.243288	-0.133202	-0.100732
MdLF_L	3	0.375629	0.123249	-0.0839941	-0.0267122	-0.0486968
MdLF_L	4	0.471382	0.119134	-0.129256	-0.0819129	-0.0944015
MdLF_L	5	0.560748	0.134521	-0.17057	-0.054904	-0.205386
MdLF_L	6	0.510252	-0.0454897	-0.157249	-0.0581447	-0.11209
MdLF_L	7	0.50927	0.154172	-0.0819758	-0.0977471	-0.132618
MdLF_L	8	0.196049	0.0444721	-0.0652885	-0.0506856	-0.0542373
MdLF_L	9	0.297244	0.123568	-0.0268038	-0.0502953	0.00602793
MdLF_L	10	0.23405	-0.0070822	-0.0758368	-0.0455139	-0.069769
MdLF_L	11	0.46949	0.154232	-0.0896333	-0.0594418	-0.150986
MdLF_L	12	0.18888	0.166831	-0.0861485	-0.0645883	0.0283081
MdLF_L	13	0.478104	0.119789	-0.205696	-0.0986084	-0.0845215
MdLF_L	14	0.262888	-0.0401924	-0.0643371	-0.0770303	-0.0904528
MdLF_L	15	0.353146	0.0788884	0.0489429	0.0619731	-0.00595112
MdLF_L	16	0.548016	0.0607587	-0.195924	-0.130743	-0.077558
MdLF_L	17	0.572856	0.017613	-0.212519	-0.109949	-0.147671
MdLF_L	18	0.318269	0.188246	-0.101942	-0.107614	-0.0565
MdLF_L	19	0.461771	0.186037	-0.0595553	-0.0810791	-0.128514
MdLF_L	20	0.318358	0.0819267	-0.0691216	-0.00891693	-0.111662
MdLF_L	21	0.463499	0.132364	-0.0482943	-0.014435	-0.259751
MdLF_L	22	0.477943	0.156852	-0.105053	-0.0775414	-0.138646
MdLF_L	23	0.356456	0.181706	0.0615639	-0.00867152	0.0352923
MdLF_L	24	0.395658	0.101165	-0.0450851	-0.0709816	-0.0392285
MdLF_L	25	0.0445652	0.0772026	-0.000332282	-0.00152887	0.0344638
MdLF_R	0	0.279415	0.109143	-0.089934	-0.107249	-0.173834
MdLF_R	1	0.589326	0.108032	-0.26472	-0.127733	-0.18272
MdLF_R	2	0.518127	0.0939921	-0.160025	-0.148186	-0.125214
MdLF_R	3	0.345375	0.117666	-0.0828299	-0.047807	-0.057409
MdLF_R	4	0.369668	0.0218966	-0.0629138	-0.0759217	-0.102414
MdLF_R	5	0.520088	0.163942	-0.0883106	-0.0401609	-0.218057
MdLF_R	6	0.548092	-0.090697	-0.186241	-0.103172	-0.13547
MdLF_R	7	0.432129	0.0947651	-0.00833043	-0.033757	-0.114673
MdLF_R	8	0.460063	0.129127	-0.0589112	-0.0917575	-0.0375976
MdLF_R	9	0.0928015	-0.027297	-0.04106	-0.0305836	-0.0231867
MdLF_R	10	0.178632	-0.0090236	-0.072697	-0.0980514	-0.131819
MdLF_R	11	0.449653	0.194169	-0.0389819	-0.0329082	-0.18525
MdLF_R	12	0.473021	0.0835343	-0.074458	-0.0871425	-0.105889
MdLF_R	13	0.427243	0.181547	-0.0356465	-0.069262	-0.0745536
MdLF_R	14	0.491699	0.169714	-0.0545396	-0.0270667	-0.262582
MdLF_R	15	0.133463	-0.0354781	0.00179302	0.0025543	-0.0377381
MdLF_R	16	0.558907	0.0624662	-0.147813	-0.0959887	-0.138257
MdLF_R	17	0.556815	0.0300219	-0.0999124	-0.0942056	-0.152925
MdLF_R	18	0.353269	0.127496	-0.0518996	-0.0803535	-0.0717896
MdLF_R	19	0.467714	0.0696933	-0.110008	-0.10953	-0.211502
MdLF_R	20	0.513196	0.10808	-0.120276	-0.03323	-0.307157
MdLF_R	21	0.559016	0.024358	-0.148047	-0.13868	-0.250073
MdLF_R	22	0.54621	0.152062	-0.155013	-0.137233	-0.293495
MdLF_R	23	0.335707	0.125419	0.0280531	-0.00924858	-0.0378308
MdLF_R	24	0.269751	-0.060829	-0.0393396	-0.084188	-0.115032
MdLF_R	25	0.201021	0.0967271	-0.0718167	-0.0375478	0.0293713
OR_ML_L	0	0.495397	0.0258116	-0.117641	-0.179759
OR_ML_L	1	0.486603	-0.165965	-0.116355	-0.0983357
OR_ML_L	2	0.341978	0.101403	-0.123061	-0.143035
OR_ML_L	3	0.382517	0.061796	-0.122797	0.00447886
OR_ML_L	4	0.4091	0.094552	-0.169483	-0.117727
OR_ML_L	5	0.604046	0.0778176	-0.17393	-0.08989
OR_ML_L	6	0.511523	0.0698538	-0.216845	-0.129407
OR_ML_L	7	0.472563	0.0367258	-0.194879	-0.0285288
OR_ML_L	8	0.448801	0.153437	-0.172229	-0.22265
OR_ML_L	9	0.494511	0.048377	-0.188948	-0.00613917
OR_ML_L	10	0.52267	0.0596064	-0.211939	-0.0909214
OR_ML_L	11	0.532885	0.131953	-0.163887	-0.138479
OR_ML_L	12	0.427947	0.0820089	-0.113829	-0.140237
OR_ML_L	13	0.47373	0.15596	-0.115472	-0.109077
OR_ML_L	14	0.536495	0.0786784	-0.134884	-0.246268
OR_ML_L	15	0.335155	0.203887	-0.071245	0.00669003
OR_ML_L	16	0.345179	0.101912	-0.134009	-0.0323859
OR_ML_L	17	0.497957	0.0652892	-0.209847	-0.152127
OR_ML_L	18	0.413574	0.149461	-0.121746	-0.0835788
OR_ML_L	19	0.395068	0.155792	-0.0596083	0.0476937
OR_ML_L	20	0.498864	0.0977941	-0.109785	-0.129246
OR_ML_L	21	0.552882	0.0749772	-0.175434	-0.0490405
OR_ML_L	22	0.454733	0.0259673	-0.140416	-0.034674
OR_ML_L	23	0.507733	0.0673163	-0.195257	-0.153676
OR_ML_L	24	0.533294	0.144032	-0.176348	-0.0279811
OR_ML_R	0	0.512938	0.0971475	-0.15389	-0.233223
OR_ML_R	1	0.202197	0.0307759	-0.0774891	-0.098213
OR_ML_R	2	0.338845	0.112442	-0.0722807	-0.14881
OR_ML_R	3	0.321556	0.0081737	-0.121513	-0.0172971
OR_ML_R	4	0.315079	0.166928	-0.160583	-0.0609146
OR_ML_R	5	0.209014	0.0207261	-0.102055	-0.0799241
OR_ML_R	6	0.24048	0.140443	-0.143352	-0.0841992
OR_ML_R	7	0.372395	0.185348	-0.103564	-0.103928
OR_ML_R	8	0.471952	0.0431498	-0.164535	-0.224787
OR_ML_R	9	0.418763	0.076402	-0.149246	-0.0298802
OR_ML_R	10	0.360669	0.243702	-0.0948048	0.00517833
OR_ML_R	11	0.41598	0.14707	-0.193739	-0.0959667
OR_ML_R	12	0.318834	0.179689	-0.128324	-0.104223
OR_ML_R	13	0.48777	-0.130183	-0.242403	-0.188207
OR_ML_R	14	0.488547	0.0742885	-0.104765	-0.190817
OR_ML_R	15	0.358926	0.0318188	-0.109121	-0.0631529
OR_ML_R	16	0.507083	0.0895441	-0.0349897	-0.0762862
OR_ML_R	17	0.352776	0.0615708	-0.175636	-0.0843453
OR_ML_R	18	0.347149	0.135463	-0.0705839	-0.102728
OR_ML_R	19	0.18442	0.162915	0.00759938	0.00458167
OR_ML_R	20	0.404667	-0.0619046	-0.0820974	-0.162089
OR_ML_R	21	0.384634	0.0829599	-0.0804755	-0.100513
OR_ML_R	22	0.498118	0.0482534	-0.217192	-0.12532
OR_ML_R	23	0.549123	-0.00621317	-0.156617	-0.148924
OR_ML_R	24	0.263906	0.207295	-0.0282559	-0.00501722
POPT_L	0	0.37281	0.121639	-0.0600036	-0.0941783	-0.184063
POPT_L	1	0.566802	-0.382113	-0.264944	-0.107161	-0.0980493
POPT_L	2	0.447782	-0.189277	-0.306181	0.0131904	-0.0628523
POPT_L	3	0.57496	-0.246192	-0.234968	-0.109386	-0.257415
POPT_L	4	0.519411	-0.304496	-0.240855	-0.0994076	-0.120367
POPT_L	5	0.51571	-0.0609853	-0.255364	-0.0961972	-0.0888869
POPT_L	6	0.538934	-0.197236	-0.260983	-0.113527	-0.108892
POPT_L	7	0.539049	-0.250198	-0.304226	-0.0274593	-0.217618
POPT_L	8	0.542193	-0.448072	-0.333696	-0.0518891	-0.0983025
POPT_L	9	0.378761	0.168559	-0.073223	-0.0636246	-0.00478152
POPT_L	10	0.41432	-0.202635	-0.111127	-0.397177	0.0139738
POPT_L	11	0.543253	-0.0451461	-0.190206	-0.12762	-0.165117
POPT_L	12	0.396165	0.0190014	-0.215387	-0.101336	0.0349301
POPT_L	13	0.566953	-0.209828	-0.274357	-0.090829	-0.139784
POPT_L	14	0.504894	0.0378003	-0.243983	-0.115163	-0.138613
POPT_L	15	0.536865	-0.0724141	-0.298275	-0.0755633	-0.108939
POPT_L	16	0.558512	-0.185277	-0.320283	-0.0957577	-0.1942
POPT_L	17	0.432932	-0.0935678	-0.274005	-0.162359	-0.0656413
POPT_L	18	0.522708	-0.0567009	-0.289142	-0.107238	-0.185805
POPT_L	19	0.430504	0.0566772	-0.111144	-0.151039	-0.0715545
POPT_L	20	0.476061	0.00118845	-0.223947	-0.113394	-0.041695
POPT_L	21	0.516971	0.0165305	-0.242511	-0.0444209	-0.0492431
POPT_L	22	0.54133	-0.0421799	-0.277479	-0.132992	-0.0332077
POPT_R	0	0.390993	0.0796009	-0.117387	-0.137841	-0.0921795
POPT_R	1	0.577196	-0.291011	-0.269802	-0.0398343	-0.147589
POPT_R	2	0.502971	-0.216234	-0.306094	-0.026904	-0.0966235
POPT_R	3	0.583842	-0.289174	-0.271183	-0.144997	-0.187903
POPT_R	4	0.508259	-0.30018	-0.244915	-0.0963296	-0.0964766
POPT_R	5	0.516167	-0.183964	-0.290292	-0.119983	-0.160069
POPT_R	6	0.591733	-0.164961	-0.2806	-0.164432	-0.116294
POPT_R	7	0.575132	-0.196766	-0.309158	-0.0902355	-0.193182
POPT_R	8	0.545042	-0.308713	-0.278353	-0.0568455	-0.0156008
POPT_R	9	0.407214	0.00424993	-0.136953	-0.0667031	0.096819
POPT_R	10	0.510435	-0.235109	-0.190558	-0.483774	-0.0348184
POPT_R	11	0.487482	0.0227061	-0.220664	-0.11993	-0.0601288
POPT_R	12	0.478807	-0.120114	-0.2756	-0.0458358	-0.060577
POPT_R	13	0.407044	0.00819882	-0.0926933	-0.146876	0.0581489
POPT_R	14	0.585643	-0.182044	-0.341452	-0.132316	-0.238783
POPT_R	15	0.511119	0.0434503	-0.210429	-0.0416191	-0.0796848
POPT_R	16	0.574249	-0.159586	-0.252347	-0.0982597	-0.21483
POPT_R	17	0.409196	0.0764997	-0.14172	-0.130659	0.0113929
POPT_R	18	0.471797	0.00403983	-0.13906	-0.0409842	-0.207452
POPT_R	19	0.346742	0.161025	-0.0702742	-0.115685	-0.0190662
POPT_R	20	0.585043	-0.293555	-0.356899	-0.127567	-0.295202
POPT_R	21	0.35325	0.140437	-0.0613795	-0.0517411	0.0926905
POPT_R	22	0.476942	0.0391162	-0.133774	-0.0538748	0.0366099
PYT_L	0	0.483076	0.0498915	-0.256675	0.0209883
PYT_L	1	0.61752	-0.219635	-0.255019	-0.11687
PYT_L	2	0.543922	-0.44645	-0.334764	-0.080582
PYT_L	3	0.55055	-0.145188	-0.204444	-0.100858
PYT_L	4	0.529744	-0.150929	-0.21283	-0.0566321
PYT_L	5	0.56875	0.0619088	-0.218636	-0.105863
PYT_L	6	0.58529	0.0261621	-0.108298	-0.136437
PYT_L	7	0.58507	-0.0578839	-0.230809	-0.0411763
PYT_L	8	0.592572	-0.286701	-0.190956	-0.0558994
PYT_L	9	0.561829	0.0674762	-0.222648	-0.206245
PYT_L	10	0.551437	-0.100555	-0.198584	-0.53976
PYT_L	11	0.570032	0.100719	-0.246453	-0.090694
PYT_L	12	0.597422	0.0406128	-0.204024	-0.142474
PYT_L	13	0.612276	0.0110225	-0.227023	-0.138103
PYT_L	14	0.538138	0.00622944	-0.307054	-0.0719779
PYT_L	15	0.620113	-0.090037	-0.274747	-0.106631
PYT_L	16	0.576065	-0.0285401	-0.309914	-0.104722
PYT_L	17	0.559181	0.099896	-0.208277	-0.0611145
PYT_L	18	0.602604	-0.057878	-0.159444	-0.0759117
PYT_L	19	0.536594	0.0812728	-0.215644	-0.202231
PYT_L	20	0.582753	-0.0337052	-0.226215	-0.0931029
PYT_L	21	0.513431	0.0154752	-0.294641	-0.0642931
PYT_L	22	0.587645	-0.0295294	-0.268499	-0.128839
PYT_L	23	0.515197	0.13261	-0.239743	-0.0456624
PYT_L	24	0.600498	-0.0143354	-0.264319	-0.134539
PYT_R	0	0.518431	0.0152381	-0.249929	-0.0250474
PYT_R	1	0.607169	-0.246464	-0.277996	-0.0362578
PYT_R	2	0.560019	-0.195281	-0.325947	-0.0981059
PYT_R	3	0.575435	-0.18904	-0.219301	-0.0613429
PYT_R	4	0.537353	-0.11604	-0.212203	-0.050439
PYT_R	5	0.569527	0.0560102	-0.199673	-0.108107
PYT_R	6	0.61128	-0.0223964	-0.13349	-0.0895252
PYT_R	7	0.613535	-0.0698353	-0.186174	-0.10594
PYT_R	8	0.618743	-0.248226	-0.201427	-0.0392337
PYT_R	9	0.563693	0.0585795	-0.293394	-0.131888
PYT_R	10	0.604003	-0.185123	-0.227434	-0.227434
PYT_R	11	0.534129	0.134042	-0.222172	-0.031728
PYT_R	12	0.57361	0.0352189	-0.196679	-0.129273
PYT_R	13	0.582439	0.00809609	-0.210613	-0.128673
PYT_R	14	0.548961	0.0133121	-0.338684	-0.0323927
PYT_R	15	0.574686	-0.0891366	-0.199864	-0.0149554
PYT_R	16	0.598471	-0.0434633	-0.314128	-0.0948258
PYT_R	17	0.533088	0.104133	-0.196763	-0.0452592
PYT_R	18	0.582872	-0.0474698	-0.177345	-0.0686
PYT_R	19	0.568446	0.0763576	-0.228683	-0.147625
PYT_R	20	0.59038	-0.0265118	-0.238761	-0.0777129
PYT_R	21	0.524692	-0.0104575	-0.288456	-0.0382344
PYT_R	22	0.581676	-0.0564533	-0.199462	-0.0954835
PYT_R	23	0.473847	0.186064	-0.204269	-0.0339929
PYT_R	24	0.59742	-0.056091	-0.288437	-0.0155742
SLF_L	0	0.351025	0.148885	-0.035498	-0.0542774
SLF_L	1	0.300668	0.127899	0.0408911	-0.0263977
SLF_L	2	0.134365	-0.035282	-0.0717793	-0.0524802
SLF_L	3	0.108679	0.292502	0.04905	0.0207111
SLF_L	4	0.31287	0.0715329	-0.0338369	-0.0249016
SLF_L	5	0.378574	0.0844817	-0.0725317	-0.0672479
SLF_L	6	0.308942	-0.219608	-0.104143	-0.0338465
SLF_L	7	0.483333	0.0881659	-0.0408867	-0.0771907
SLF_L	8	0.254402	-0.254402	-0.111962	-0.131449
SLF_L	9	0.228135	0.108971	-0.0822077	-0.18823
SLF_L	10	0.288495	0.0413905	-0.109811	-0.080391
SLF_L	11	0.302348	0.0153656	-0.0627303	-0.0480417
SLF_L	12	0.417104	0.0134782	-0.0306346	-0.0507305
SLF_L	13	0.230402	-0.00513567	-0.0574598	-0.0679104
SLF_L	14	0.464939	0.0694956	-0.0859577	-0.0258668
SLF_L	15	0.200906	0.0149094	-0.0276872	0.00277415
SLF_L	16	0.478375	0.00104824	-0.0626141	-0.0588919
SLF_L	17	0.429741	0.135465	-0.0914806	-0.0890217
SLF_L	18	0.279436	-0.00436806	-0.0674718	-0.0322269
SLF_L	19	0.338415	0.150311	0.00919968	-0.0505953
SLF_L	20	0.385359	0.112485	-0.0865507	-0.0625786
SLF_L	21	0.319105	0.0580538	-0.0683774	-0.0827191
SLF_L	22	0.490056	0.0636959	-0.0918933	-0.0452258
SLF_L	23	0.397811	0.0512865	-0.112084	-0.0374119
SLF_L	24	0.28715	0.0847721	-0.0506959	-0.0661093
SLF_R	0	0.385446	0.031159	-0.0609946	-0.179633
SLF_R	1	0.501923	0.132255	-0.165301	-0.0563807
SLF_R	2	0.204673	0.0141926	-0.0701282	-0.057823
SLF_R	3	0.347424	0.171212	-0.0733228	-0.0353936
SLF_R	4	0.29579	0.0195753	-0.0596203	-0.0331825
SLF_R	5	0.476925	0.131734	-0.143367	-0.0920382
SLF_R	6	0.218803	-0.14753	-0.0967321	-0.055778
SLF_R	7	0.522807	0.177289	-0.131714	-0.0701763
SLF_R	8	0.381671	-0.381671	-0.194261	-0.226091
SLF_R	9	0.214114	0.0139006	-0.0860928	-0.0316673
SLF_R	10	0.164419	-0.0021005	-0.0563842	-0.0604105
SLF_R	11	0.52018	0.0994106	-0.127192	-0.0551226
SLF_R	12	0.482608	0.0998924	-0.0944262	-0.0665954
SLF_R	13	0.409817	0.0588482	-0.0735135	-0.0661717
SLF_R	14	0.298709	-0.018851	-0.0700806	-0.057948
SLF_R	15	0.414642	0.0273757	-0.110298	-0.0183638
SLF_R	16	0.522978	0.028359	-0.132877	-0.0616105
SLF_R	17	0.431799	0.13337	-0.0767556	-0.0364244
SLF_R	18	0.423735	0.0348429	-0.171663	-0.021531
SLF_R	19	0.478068	0.145335	-0.0756869	-0.0603208
SLF_R	20	0.503798	0.155792	-0.149306	-0.089945
SLF_R	21	0.515369	0.0630963	-0.0827312	-0.0732056
SLF_R	22	0.504233	0.107723	-0.193712	-0.0359974
SLF_R	23	0.472687	0.0727181	-0.148001	-0.0443721
SLF_R	24	0.367765	0.0189879	-0.129569	-0.0302104
UF_L	0	0.4639	0.13459	-0.0751997	-0.148815	-0.102878
UF_L	1	0.447181	0.106725	-0.138613	-0.0689636	-0.035031
UF_L	2	0.486156	0.146762	-0.0887378	-0.103117	-0.168739
UF_L	3	0.414869	0.0455262	-0.0611016	-0.085131	-0.0421336
UF_L	4	0.388101	0.0864929	-0.0907261	-0.172212	-0.0324636
UF_L	5	0.321449	-0.251875	-0.0201827	-0.079497	0.0909765
UF_L	6	0.0388523	0.0121705	-2.27985e-05	0.00398846	-0.0131954
UF_L	7	0.230029	0.0361214	-0.0577303	-0.0365689	-0.077472
UF_L	8	0.446276	0.054331	-0.19144	-0.134529	-0.255466
UF_L	9	0.296643	0.0622958	-0.0434632	-0.0644939	-0.173765
UF_L	10	0.165281	0.247975	-0.0168352	-0.078148	0.194213
UF_L	11	0.360936	0.228	-0.050043	-0.0314424	0.0792483
UF_L	12	0.356106	0.145884	-0.0914679	-0.0360188	-0.248207
UF_L	13	0.137269	0.19424	0.01817	0.0563634	0.0887891
UF_L	14	0.162731	0.00524708	-0.0353474	-0.0293693	-0.0181609
UF_L	15	0.597679	-0.0459642	-0.165621	-0.186803	-0.326945
UF_L	16	0.243657	0.00934636	-0.0404632	-0.146903	0.036673
UF_L	17	0.360546	0.239727	-0.0382112	-0.049298	-0.00454197
UF_L	18	0.417187	0.190327	-0.0651062	-0.108134	-0.145596
UF_L	19	0.242728	0.037579	-0.0494739	-0.0498437	-0.100913
UF_L	20	0.285104	0.0850799	-0.102479	-0.0731909	-0.163723
UF_L	21	0.169839	0.0958939	-0.0984409	-0.0123219	0.0628985
UF_L	22	0.232252	-0.041089	-0.103975	-0.139174	0.0394815
UF_L	23	0.225498	0.0537667	0.0342543	-0.0181818	0.0466941
UF_R	0	0.470722	0.0761032	-0.0372577	-0.145064	-0.0685694
UF_R	1	0.398904	0.148163	-0.110113	-0.079141	0.00516049
UF_R	2	0.488067	0.131576	-0.112656	-0.0983864	-0.0598096
UF_R	3	0.451004	0.12771	-0.080456	-0.0697045	-0.0554054
UF_R	4	0.456865	0.0731115	-0.148107	-0.119663	-0.173331
UF_R	5	0.462676	-0.215065	-0.0622684	-0.0682712	-0.0540517
UF_R	6	0.263948	0.086482	0.0085647	-0.0609447	-0.016396
UF_R	7	0.370035	-0.047498	-0.132812	-0.116657	-0.0690084
UF_R	8	0.439678	0.141116	-0.173741	-0.194761	-0.165442
UF_R	9	0.487647	-0.000584276	-0.116129	-0.126142	-0.185552
UF_R	10	0.214444	0.110757	-0.103189	-0.136422	0.156509
UF_R	11	0.493715	0.156442	-0.134567	-0.0434992	-0.0558566
UF_R	12	0.437524	0.082539	-0.102513	-0.157293	-0.0186987
UF_R	13	0.184145	0.0805136	-0.0509526	-0.0513945	0.050044
UF_R	14	0.294888	0.0781571	-0.0903442	-0.0100071	-0.115186
UF_R	15	0.538732	0.0565706	-0.121929	-0.102072	-0.142132
UF_R	16	0.345554	0.0747736	-0.155146	-0.0856687	-0.0539389
UF_R	17	0.42821	0.183079	-0.0882216	-0.0822527	-0.100861
UF_R	18	0.440545	0.194771	-0.131171	-0.153857	-0.150692
UF_R	19	0.237468	0.0300241	-0.0560307	-0.0687635	-0.137138
UF_R	20	0.310787	0.0989172	-0.148442	-0.0618222	-0.141362
UF_R	21	0.112516	0.0406418	-0.0357532	-0.0309194	0.032828
UF_R	22	0.374974	-0.0393843	-0.129192	-0.126478	-0.0965181
UF_R	23	0.322223	0.089408	0.0223593	-0.0013647	-0.0803981

## Sheet: Fig S16
Bundle	SubjectIndex	atm	mrtrix	atlas warping	atm_population	tractseg
AF_L	0	0.497379	-0.207964	0.00777155	-0.08127	-0.309808
AF_L	1	0.646183	-0.442479	-0.137966	-0.17542	-0.211564
AF_L	2	0.555618	-0.143412	0.0286392	-0.13086	-0.0738408
AF_L	3	0.491198	-0.124595	0.0892914	-0.0566254	-0.113441
AF_L	4	0.591267	-0.232629	-0.0168754	-0.18442	-0.137904
AF_L	5	0.480321	-0.113837	-0.0416659	-0.105061	-0.217697
AF_L	6	0.534464	-0.434864	-0.0343746	-0.0798292	-0.102646
AF_L	7	0.581544	-0.0593412	-0.0392613	-0.148152	-0.275542
AF_L	8	0.664191	-0.595892	-0.0282046	-0.0436105	-0.169109
AF_L	9	0.562699	-0.124992	-0.0189556	-0.0562564	-0.14354
AF_L	10	0.657271	-0.288376	-0.124026	-0.160477	-0.386022
AF_L	11	0.592315	0.025472	0.0216897	-0.0914112	-0.313697
AF_L	12	0.620339	0.116694	-0.0971143	-0.198385	-0.0878366
AF_L	13	0.490623	-0.120278	0.0169756	-0.099899	-0.154735
AF_L	14	0.530587	-0.140262	-0.0581874	-0.0637828	-0.295755
AF_L	15	0.726568	-0.0142614	-0.12131	-0.164505	-0.375022
AF_L	16	0.548219	-0.00920484	-0.0390144	-0.0564328	-0.144587
AF_L	17	0.591911	-0.0706396	-0.110705	-0.270673	-0.209777
AF_L	18	0.391598	-0.0983715	0.0885532	-0.0242782	-0.145496
AF_L	19	0.477856	-0.431381	-0.0128516	-0.110131	-0.263568
AF_L	20	0.483882	-0.093831	0.0276449	-0.167868	-0.326482
AF_L	21	0.453401	-0.160579	-0.0457233	-0.078242	-0.238646
AF_L	22	0.543564	-0.0108844	-0.0443747	-0.0579801	-0.110911
AF_L	23	0.725016	0.0150622	0.0390963	-0.103471	-0.258612
AF_L	24	0.61524	-0.0535437	-0.079248	-0.0877329	-0.240517
AF_R	0	0.525705	-0.243647	-0.0904103	-0.142926	-0.44557
AF_R	1	0.591276	-0.19818	0.150094	0.12485	-0.224455
AF_R	2	0.55897	0.0436053	0.174421	0.0463103	-0.0187189
AF_R	3	0.656196	-0.11557	0.0818883	-0.0709033	-0.0704494
AF_R	4	0.676584	-0.395507	-0.127861	-0.185979	-0.153156
AF_R	5	0.695099	-0.210034	-0.0576391	-0.122137	-0.23985
AF_R	6	0.632016	-0.469472	-0.0359159	-0.109082	-0.114418
AF_R	7	0.632021	-0.0647067	-0.131444	-0.152998	-0.171044
AF_R	8	0.551031	-0.467558	0.0190447	0.00157018	-0.164717
AF_R	9	0.741866	-0.2598	-0.0880047	-0.125245	-0.117503
AF_R	10	0.59946	-0.262691	-0.0728057	-0.113353	-0.363563
AF_R	11	0.43944	0.00108508	-0.0160403	-0.0626356	-0.229093
AF_R	12	0.666538	-0.579264	-0.111693	-0.0613157	-0.30758
AF_R	13	0.577578	-0.168191	0.0187145	-0.123468	-0.244365
AF_R	14	0.51325	-0.135828	-0.0479505	-0.0765746	-0.287892
AF_R	15	0.739853	-0.228922	-0.161763	-0.166705	-0.623561
AF_R	16	0.562191	0.0948455	0.0444476	0.0862427	-0.137859
AF_R	17	0.680344	-0.0996889	-0.126796	-0.12724	-0.243717
AF_R	18	0.390586	-0.139454	0.0364238	-0.0317317	-0.140507
AF_R	19	0.582673	-0.357637	-0.0848008	-0.108714	-0.37091
AF_R	20	0.603295	-0.106574	-0.0171033	-0.134684	-0.293722
AF_R	21	0.448702	-0.105052	0.0647273	0.127743	-0.130124
AF_R	22	0.683371	-0.0404147	-0.0674055	-0.0960206	-0.13075
AF_R	23	0.568468	-0.13365	0.151659	0.200929	-0.10692
AF_R	24	0.773663	-0.0817602	-0.12287	-0.0772216	-0.297573
CC_Fr_1	0	0.444246	-0.0616822	-0.289515	-0.346272
CC_Fr_1	1	0.600943	0.345928	-0.26957	-0.0706637
CC_Fr_1	2	0.61195	0.210398	-0.33266	-0.0435136
CC_Fr_1	3	0.59973	-0.0106708	-0.347709	0.0476224
CC_Fr_1	4	0.684355	0.0582222	-0.432547	0.00497391
CC_Fr_1	5	0.449278	0.123285	-0.273116	-0.0535899
CC_Fr_1	6	0.718675	-0.669451	-0.466558	-0.0429164
CC_Fr_1	7	0.439125	0.211632	-0.250341	-0.0387254
CC_Fr_1	8	0.604688	-0.602034	-0.391095	-0.343765
CC_Fr_1	9	0.577189	-0.162355	-0.35265	-0.575575
CC_Fr_1	10	0.559248	-0.101385	-0.383488	-0.233519
CC_Fr_1	11	0.495306	0.112621	-0.304331	0.0363703
CC_Fr_1	12	0.430226	0.188774	-0.233167	-0.0270155
CC_Fr_1	13	0.355018	-0.059374	-0.2179	-0.0913851
CC_Fr_1	14	0.450372	0.256457	-0.211843	0.0861951
CC_Fr_1	15	0.589251	0.0188212	-0.385514	-0.101913
CC_Fr_1	16	0.394613	0.0736857	-0.223564	0.0291274
CC_Fr_1	17	0.452827	-0.0522238	-0.269151	-0.0395552
CC_Fr_1	18	0.572231	-0.136939	-0.407228	-0.143724
CC_Fr_1	19	0.348675	0.0123429	-0.201685	-0.0394005
CC_Fr_1	20	0.463247	-0.426652	-0.274259	-0.0893264
CC_Fr_1	21	0.573611	-0.176554	-0.392587	-0.0425183
CC_Fr_1	22	0.552747	0.0379049	-0.337748	-0.0566225
CC_Fr_2	0	0.322446	0.115165	-0.124547	-0.310516
CC_Fr_2	1	0.422662	0.271495	-0.0617797	-0.0395117
CC_Fr_2	2	0.465796	0.0981937	-0.24082	0.0398573
CC_Fr_2	3	0.563944	0.148924	-0.245192	0.0565437
CC_Fr_2	4	0.329279	0.2158	-0.132747	0.0208316
CC_Fr_2	5	0.499615	-0.367108	-0.167963	-0.00122828
CC_Fr_2	6	0.431395	0.189644	-0.186574	-0.172363
CC_Fr_2	7	0.615276	-0.517703	-0.376661	-0.333794
CC_Fr_2	8	0.514801	0.118653	-0.244377	-0.462655
CC_Fr_2	9	0.510065	0.284192	-0.144375	-0.131587
CC_Fr_2	10	0.463828	0.199395	-0.163301	0.0221739
CC_Fr_2	11	0.358494	0.350968	-0.0654218	0.0686611
CC_Fr_2	12	0.361092	0.195776	-0.119414	-0.0250955
CC_Fr_2	13	0.464688	0.110335	-0.240879	0.101682
CC_Fr_2	14	0.470638	0.19028	-0.167046	-0.161856
CC_Fr_2	15	0.587101	-0.199673	-0.326379	-0.00550036
CC_Fr_2	16	0.339831	0.335577	-0.0506728	0.0116968
CC_Fr_2	17	0.245888	0.267255	-0.0279396	-0.0307791
CC_Fr_2	18	0.363311	0.235204	-0.15311	-0.0474844
CC_Fr_2	19	0.295177	0.260332	-0.100014	-0.0133635
CC_Fr_2	20	0.474464	0.0341295	-0.229213	-0.00184583
CC_Fr_2	21	0.513018	0.0656583	-0.290388	-0.0388016
CC_Oc	0	0.509313	-0.508003	-0.258292	-0.152367
CC_Oc	1	0.593577	-0.590639	-0.258943	-0.105878
CC_Oc	2	0.53734	-0.483964	-0.354518	-0.323205
CC_Oc	3	0.610713	-0.570522	-0.239004	-0.0777899
CC_Oc	4	0.559782	-0.49522	-0.280371	-0.197208
CC_Oc	5	0.520333	-0.410713	-0.265571	-0.197923
CC_Oc	6	0.501449	-0.341039	-0.240277	-0.062545
CC_Oc	7	0.582172	-0.491291	-0.342046	-0.134098
CC_Oc	8	0.631753	-0.379673	-0.313582	-0.238837
CC_Oc	9	0.55449	-0.521459	-0.300232	-0.380965
CC_Oc	10	0.409524	-0.24574	-0.221696	0.0335644
CC_Oc	11	0.567737	-0.502354	-0.359206	-0.274303
CC_Oc	12	0.663214	-0.452645	-0.45447	-0.144306
CC_Oc	13	0.501382	-0.430798	-0.213576	-0.102691
CC_Oc	14	0.592044	-0.391048	-0.322344	-0.265735
CC_Oc	15	0.619253	-0.464615	-0.402128	-0.199739
CC_Oc	16	0.627493	-0.548733	-0.381712	-0.211974
CC_Oc	17	0.641253	-0.526901	-0.316764	-0.146376
CC_Oc	18	0.604508	-0.480178	-0.317231	-0.183806
CC_Oc	19	0.588873	-0.572296	-0.264296	-0.122212
CC_Oc	20	0.682708	-0.622578	-0.460197	-0.198088
CC_Oc	21	0.524221	-0.329448	-0.31544	-0.274894
CC_Oc	22	0.54883	-0.490824	-0.30057	-0.168623
CC_Oc	23	0.623469	-0.550085	-0.352185	-0.219339
CC_Oc	24	0.497293	-0.480928	-0.277406	-0.205845
CC_Oc	25	0.678916	-0.604005	-0.447099	-0.258159
CC_Pa	0	0.465148	-0.0408654	-0.0932174	-0.104228
CC_Pa	1	0.519574	-0.229082	-0.204936	-0.159669
CC_Pa	2	0.544254	-0.159542	-0.225183	-0.193782
CC_Pa	3	0.563275	0.00172914	-0.175933	-0.198924
CC_Pa	4	0.481979	0.145144	-0.0638974	-0.0818163
CC_Pa	5	0.599045	-0.315472	-0.201067	-0.123219
CC_Pa	6	0.605661	-0.467355	-0.204727	-0.145536
CC_Pa	7	0.590792	-0.272489	-0.228897	-0.126388
CC_Pa	8	0.567472	0.00406821	-0.229516	-0.128642
CC_Pa	9	0.602182	-0.0440562	-0.238844	-0.150403
CC_Pa	10	0.574896	-0.109728	-0.171199	-0.153463
CC_Pa	11	0.507686	0.078611	-0.137715	-0.129278
CC_Pa	12	0.684371	0.0491725	-0.243639	-0.12657
CC_Pa	13	0.619122	0.0415429	-0.175921	-0.187575
CC_Pa	14	0.51535	-0.0749138	-0.102426	-0.0788464
CC_Pa	15	0.44609	0.077805	-0.123293	-0.0675979
CC_Pa	16	0.419143	0.0506966	-0.12577	-0.199801
CC_Pa	17	0.447486	-0.00861976	-0.10743	-0.15787
CC_Pa	18	0.688144	-0.169699	-0.211715	-0.156607
CC_Pa	19	0.698393	-0.356813	-0.317482	-0.279844
CC_Pa	20	0.688356	0.0395061	-0.239091	-0.228387
CC_Pr_Po	0	0.358329	0.176655	-0.0924701	-0.0841448
CC_Pr_Po	1	0.555746	-0.0290692	-0.296327	-0.151767
CC_Pr_Po	2	0.471287	0.0273579	-0.22944	-0.136742
CC_Pr_Po	3	0.429967	0.270179	-0.11348	-0.154922
CC_Pr_Po	4	0.4677	0.229917	-0.161436	-0.0544828
CC_Pr_Po	5	0.469275	0.307669	-0.153347	-0.231262
CC_Pr_Po	6	0.595501	-0.417605	-0.316702	-0.281591
CC_Pr_Po	7	0.600347	-0.0553649	-0.329634	-0.160144
CC_Pr_Po	8	0.619899	0.0518807	-0.285948	-0.146521
CC_Pr_Po	9	0.517043	0.249734	-0.145854	-0.0373318
CC_Pr_Po	10	0.583858	-0.1556	-0.381613	-0.190981
CC_Pr_Po	11	0.447368	0.27129	-0.0815555	-0.0550136
CC_Pr_Po	12	0.550482	0.317278	-0.182601	-0.0274541
CC_Pr_Po	13	0.496673	0.212699	-0.142133	-0.142216
CC_Pr_Po	14	0.601365	0.0933796	-0.203769	-0.213044
CC_Pr_Po	15	0.46821	0.16229	-0.143694	-0.0444167
CC_Pr_Po	16	0.4638	0.22351	-0.170577	-0.0762731
CC_Pr_Po	17	0.464974	0.0458649	-0.242086	-0.175797
CC_Pr_Po	18	0.404919	0.25037	-0.113536	-0.122357
CC_Pr_Po	19	0.378405	-0.0114761	-0.111634	-0.0379745
CC_Pr_Po	20	0.457688	0.145045	-0.134051	-0.105742
CC_Pr_Po	21	0.505602	0.291596	-0.139326	-0.19189
CG_L	0	0.629849	0.130816	-0.329769	-0.251962	-0.251052
CG_L	1	0.710958	-0.081936	-0.252787	-0.151999	-0.291217
CG_L	2	0.712358	0.0685046	-0.355376	-0.224986	-0.182829
CG_L	3	0.613317	0.0838445	-0.121426	-0.156825	-0.133486
CG_L	4	0.662654	0.221418	-0.134534	-0.118791	-0.0537969
CG_L	5	0.617373	0.123614	-0.276228	-0.154703	-0.0949376
CG_L	6	0.631342	0.27494	-0.24268	-0.0668199	-0.0639258
CG_L	7	0.750799	-0.41666	-0.321904	-0.0978727	-0.21733
CG_L	8	0.665402	-0.368034	-0.29062	-0.257546	-0.105428
CG_L	9	0.662509	0.222792	-0.251894	-0.153027	-0.274389
CG_L	10	0.503222	0.252195	-0.191784	-0.147966	-0.136851
CG_L	11	0.669714	0.183006	-0.23579	-0.140457	-0.224332
CG_L	12	0.756051	0.135643	-0.430959	-0.146613	-0.166289
CG_L	13	0.691943	0.168314	-0.258903	-0.118009	-0.065606
CG_L	14	0.620795	0.145809	-0.241227	-0.178147	-0.22136
CG_L	15	0.549896	0.240984	-0.0894674	-0.0489082	0.044956
CG_L	16	0.604608	0.119618	-0.28255	-0.178724	-0.170541
CG_L	17	0.631854	-0.0925261	-0.317885	-0.138544	0.0367167
CG_L	18	0.708336	0.166431	-0.373721	-0.131224	-0.104493
CG_L	19	0.748444	0.118637	-0.397327	-0.1269	-0.247883
CG_R	0	0.614928	0.196801	-0.340087	-0.162879	-0.231656
CG_R	1	0.688162	0.0346294	-0.160042	-0.181132	-0.140861
CG_R	2	0.688374	0.16823	-0.323308	-0.179728	-0.123712
CG_R	3	0.604908	0.0929319	-0.127356	-0.097644	-0.0346204
CG_R	4	0.623763	0.199811	-0.24193	-0.0375825	-0.152627
CG_R	5	0.692173	0.211238	-0.258432	-0.107205	-0.11096
CG_R	6	0.658246	0.213521	-0.232866	-0.121452	-0.172505
CG_R	7	0.636637	-0.419092	-0.229679	-0.115591	-0.111994
CG_R	8	0.67521	-0.472004	-0.340479	-0.451853	-0.0338112
CG_R	9	0.656647	0.250393	-0.157433	-0.0072112	-0.11902
CG_R	10	0.553161	0.282153	-0.226588	-0.115301	-0.175355
CG_R	11	0.586848	0.240992	-0.143069	-0.10762	-0.0659708
CG_R	12	0.733922	0.194085	-0.324544	-0.0171959	-0.253124
CG_R	13	0.61366	0.195719	-0.195634	-0.118926	-0.0573394
CG_R	14	0.823665	0.0930233	-0.358037	-0.00204447	-0.377204
CG_R	15	0.671129	0.254345	-0.219822	-0.0535463	-0.03969
CG_R	16	0.703583	0.154162	-0.339155	-0.163316	-0.29243
CG_R	17	0.678866	-0.0758962	-0.40213	-0.181791	-0.00899955
CG_R	18	0.715895	0.167058	-0.270649	-0.0360704	-0.08819
CG_R	19	0.599676	0.229671	-0.206176	-0.00386888	-0.125352
FAT_L	0	0.594896	0.0361794	-0.458172	-0.584838
FAT_L	1	0.618579	-0.00549633	-0.385679	-0.246036
FAT_L	2	0.520931	-0.150516	-0.405894	-0.167768
FAT_L	3	0.634639	-0.088744	-0.513988	-0.103486
FAT_L	4	0.59871	-0.0380416	-0.483242	-0.0936296
FAT_L	5	0.515884	-0.0568162	-0.382853	-0.0626891
FAT_L	6	0.450334	-0.388763	-0.30198	-0.138957
FAT_L	7	0.586109	-0.0732545	-0.408846	-0.227123
FAT_L	8	0.596976	-0.213125	-0.459289	-0.12794
FAT_L	9	0.496881	0.0956534	-0.326399	-0.104276
FAT_L	10	0.546694	-0.00504351	-0.450618	-0.175165
FAT_L	11	0.552908	-0.0816226	-0.403699	-0.201603
FAT_L	12	0.650858	-0.201006	-0.561864	-0.121738
FAT_L	13	0.549104	0.0501487	-0.392098	-0.0785523
FAT_L	14	0.477657	0.15498	-0.30639	-0.0118188
FAT_L	15	0.643432	-0.0378564	-0.492896	-0.137376
FAT_L	16	0.745314	-0.241954	-0.670518	-0.0947188
FAT_R	0	0.517934	0.144381	-0.258905	-0.493555
FAT_R	1	0.522368	0.156383	-0.280803	-0.136243
FAT_R	2	0.609795	-0.196757	-0.397233	-0.102056
FAT_R	3	0.659823	-0.00362565	-0.475504	-0.0696125
FAT_R	4	0.700167	-0.0619518	-0.536474	0.0616095
FAT_R	5	0.444099	0.225682	-0.223309	0.0119885
FAT_R	6	0.536251	-0.510906	-0.326052	-0.111606
FAT_R	7	0.567879	-0.0849223	-0.412775	-0.184678
FAT_R	8	0.564417	-0.0981298	-0.449565	-0.13051
FAT_R	9	0.428501	0.302935	-0.201469	0.0227257
FAT_R	10	0.617091	0.0846198	-0.409147	-0.417337
FAT_R	11	0.528557	-0.0383718	-0.338625	-0.188689
FAT_R	12	0.626527	-0.116249	-0.493843	-0.0711103
FAT_R	13	0.449445	0.185496	-0.268066	0.017422
FAT_R	14	0.556506	0.0807088	-0.402238	-0.108814
FAT_R	15	0.616223	0.159108	-0.341549	-0.218134
FAT_R	16	0.631741	-0.107212	-0.53823	-0.138268
FPT_L	0	0.407033	-0.156008	-0.179121	0.0568185	-0.154749
FPT_L	1	0.485396	-0.294291	-0.23951	-0.117838	-0.209882
FPT_L	2	0.54771	-0.48872	-0.346132	-0.0112802	-0.200293
FPT_L	3	0.435852	-0.234284	-0.181889	-0.0611108	-0.207488
FPT_L	4	0.51491	-0.398832	-0.337427	0.0133995	-0.0851397
FPT_L	5	0.699362	-0.444134	-0.325858	-0.0960096	-0.2917
FPT_L	6	0.666333	-0.210619	-0.229883	-0.0924202	-0.225651
FPT_L	7	0.613468	-0.358824	-0.297089	-0.0310351	-0.181388
FPT_L	8	0.582982	-0.511239	-0.216205	-0.0583048	-0.195393
FPT_L	9	0.545564	-0.0669803	-0.197988	-0.183275	-0.157768
FPT_L	10	0.555191	-0.230956	-0.314259	-0.0667591	-0.258083
FPT_L	11	0.550148	-0.294984	-0.26432	-0.0581937	-0.400329
FPT_L	12	0.516572	-0.126421	-0.233652	-0.111195	-0.186555
FPT_L	13	0.59005	-0.316729	-0.344599	-0.0728793	-0.119618
FPT_L	14	0.513702	-0.282211	-0.237678	-0.0448119	-0.187311
FPT_L	15	0.551053	-0.230916	-0.330659	-0.0747546	-0.218755
FPT_L	16	0.419317	-0.166799	-0.286022	-0.0308244	-0.235767
FPT_L	17	0.700355	-0.519515	-0.446206	-0.121209	-0.468925
FPT_L	18	0.506723	-0.260242	-0.248755	-0.0894217	-0.247006
FPT_L	19	0.520573	-0.212223	-0.337017	-0.197296	-0.301783
FPT_L	20	0.576742	-0.431986	-0.337533	-0.0400024	-0.258413
FPT_L	21	0.55986	-0.426757	-0.323575	-0.0717986	-0.366449
FPT_L	22	0.554189	-0.15257	-0.275954	-0.0400264	-0.292514
FPT_L	23	0.520558	-0.136213	-0.249084	-0.076337	-0.244393
FPT_R	0	0.474123	-0.177637	-0.246044	0.0444093	-0.176269
FPT_R	1	0.529041	-0.284931	-0.240317	-0.0793721	-0.226101
FPT_R	2	0.515988	-0.441932	-0.33634	-0.0810225	-0.153924
FPT_R	3	0.497056	-0.345659	-0.222764	-0.0773146	-0.210505
FPT_R	4	0.568816	-0.42494	-0.386889	-0.0718825	-0.186145
FPT_R	5	0.655454	-0.165213	-0.272581	-0.166978	-0.120077
FPT_R	6	0.589103	-0.285314	-0.276802	-0.085456	-0.295968
FPT_R	7	0.574027	-0.304565	-0.221165	-0.0889517	-0.187555
FPT_R	8	0.516036	-0.506026	-0.192038	-0.0648688	-0.211317
FPT_R	9	0.499871	0.115101	-0.195976	-0.128633	-0.171484
FPT_R	10	0.644314	-0.154603	-0.286517	-0.132836	-0.224991
FPT_R	11	0.604409	-0.327512	-0.277268	-0.0715094	-0.40297
FPT_R	12	0.515131	-0.0993135	-0.26512	-0.116374	-0.220033
FPT_R	13	0.583426	-0.330205	-0.358868	-0.0215365	-0.127947
FPT_R	14	0.505085	-0.252677	-0.223957	-0.0492828	-0.195506
FPT_R	15	0.551696	-0.187737	-0.31065	-0.0828422	-0.246315
FPT_R	16	0.694511	0.00202429	-0.405573	-0.061086	-0.343236
FPT_R	17	0.661014	-0.265944	-0.487493	-0.0809763	-0.473926
FPT_R	18	0.55119	-0.283761	-0.283133	-0.133597	-0.275485
FPT_R	19	0.495418	-0.129734	-0.309153	-0.118406	-0.339759
FPT_R	20	0.533778	-0.310741	-0.28213	-0.014738	-0.254652
FPT_R	21	0.59393	-0.518029	-0.347843	-0.106558	-0.379843
FPT_R	22	0.547828	-0.176089	-0.266201	0.0010054	-0.270079
FPT_R	23	0.565737	-0.176111	-0.251758	-0.0757273	-0.259651
IFOF_L	0	0.585879	-0.295624	-0.0587857	-0.180776	-0.321806
IFOF_L	1	0.497029	-0.405545	-0.186233	-0.183042	-0.236667
IFOF_L	2	0.589507	-0.384919	-0.186375	-0.136405	-0.281787
IFOF_L	3	0.574518	-0.374666	-0.155941	-0.0984951	-0.215369
IFOF_L	4	0.498881	-0.389368	-0.170992	-0.147977	-0.343304
IFOF_L	5	0.476286	-0.311568	-0.108645	-0.142177	-0.387778
IFOF_L	6	0.490267	-0.377406	-0.091552	-0.119492	-0.254811
IFOF_L	7	0.578155	-0.343221	-0.171684	-0.22978	-0.48694
IFOF_L	8	0.489777	-0.344122	-0.119501	-0.136263	-0.273909
IFOF_L	9	0.581631	-0.40356	-0.147555	-0.224891	-0.334562
IFOF_L	10	0.432235	-0.284288	-0.0242268	-0.0747059	-0.193114
IFOF_L	11	0.530817	-0.390286	-0.0634163	-0.0556557	-0.335941
IFOF_L	12	0.612108	-0.305224	-0.137584	-0.213474	-0.384463
IFOF_L	13	0.572946	-0.429527	-0.168328	-0.0878732	-0.413051
IFOF_R	0	0.556388	-0.411492	-0.0772767	-0.105437	-0.340995
IFOF_R	1	0.565674	-0.427844	-0.146114	-0.173844	-0.255273
IFOF_R	2	0.561838	-0.345319	-0.153704	-0.0211579	-0.276535
IFOF_R	3	0.586149	-0.234485	-0.0953894	-0.0866351	-0.189449
IFOF_R	4	0.496275	-0.336566	-0.084202	-0.0965272	-0.317931
IFOF_R	5	0.497667	-0.284125	-0.142996	-0.0717218	-0.286421
IFOF_R	6	0.469307	-0.375928	-0.100051	-0.036373	-0.236388
IFOF_R	7	0.627135	-0.316169	-0.14621	-0.165915	-0.575075
IFOF_R	8	0.602052	-0.398474	-0.11002	-0.119775	-0.321489
IFOF_R	9	0.548844	-0.361204	-0.153681	-0.116086	-0.279121
IFOF_R	10	0.482939	-0.376704	-0.0700868	-0.0960334	-0.265882
IFOF_R	11	0.517439	-0.390034	-0.0817813	-0.0639413	-0.271158
IFOF_R	12	0.513442	-0.276454	-0.139325	-0.139821	-0.288349
IFOF_R	13	0.514953	-0.406454	-0.147825	-0.0565444	-0.314953
ILF_L	0	0.556159	0.136771	-0.144254	-0.140628	-0.387091
ILF_L	1	0.604691	0.0834671	-0.3612	-0.232254	-0.29053
ILF_L	2	0.489353	0.291701	-0.0743483	-0.204358	-0.318109
ILF_L	3	0.448855	0.258901	-0.0699748	-0.054566	-0.291355
ILF_L	4	0.635822	0.160172	-0.0836951	-0.211226	-0.241251
ILF_L	5	0.563449	0.167336	-0.171333	-0.163849	-0.384612
ILF_L	6	0.499452	0.0837588	-0.154611	-0.103641	-0.364623
ILF_L	7	0.493237	-0.312105	-0.145847	-0.110303	-0.306893
ILF_L	8	0.555741	0.0647888	-0.212066	-0.171109	-0.388193
ILF_L	9	0.675216	-0.31469	-0.216279	-0.32265	-0.450215
ILF_L	10	0.609556	0.00119444	-0.222074	-0.124658	-0.340944
ILF_L	11	0.5502	0.111125	-0.184121	-0.204985	-0.473836
ILF_L	12	0.495397	0.129994	-0.0774764	-0.111014	-0.316359
ILF_L	13	0.550703	0.0912846	-0.267217	-0.209761	-0.411613
ILF_L	14	0.627359	0.167845	-0.24454	-0.255551	-0.450394
ILF_L	15	0.500045	0.282757	-0.122899	-0.141029	-0.36483
ILF_L	16	0.634104	0.0908461	-0.192489	-0.339511	-0.495829
ILF_L	17	0.471449	0.112599	-0.0187508	-0.162872	-0.245609
ILF_L	18	0.548635	0.0597446	-0.16327	-0.105756	-0.365225
ILF_L	19	0.613593	0.100466	-0.169378	-0.100634	-0.512824
ILF_L	20	0.488978	0.115328	-0.148057	-0.122467	-0.352122
ILF_L	21	0.68158	0.0478957	-0.253009	-0.223998	-0.532166
ILF_L	22	0.693319	0.0275697	-0.223972	-0.161953	-0.329817
ILF_R	0	0.494772	0.168152	-0.0901534	-0.120804	-0.345188
ILF_R	1	0.68977	0.0342855	-0.289511	-0.268239	-0.461031
ILF_R	2	0.672079	0.00581373	-0.297284	-0.314687	-0.453031
ILF_R	3	0.409008	0.329248	-0.0182463	-0.0542592	-0.257455
ILF_R	4	0.603883	0.0396374	-0.158775	-0.134503	-0.279937
ILF_R	5	0.54005	0.189735	-0.165937	-0.151828	-0.368755
ILF_R	6	0.566499	0.122639	-0.174266	-0.111267	-0.375649
ILF_R	7	0.482774	-0.280498	-0.172896	-0.0756771	-0.258378
ILF_R	8	0.596052	0.215381	-0.206814	-0.212714	-0.392067
ILF_R	9	0.616488	-0.281609	-0.156147	-0.293688	-0.401603
ILF_R	10	0.564547	0.0367176	-0.207024	-0.121083	-0.324023
ILF_R	11	0.58633	0.120842	-0.198361	-0.196479	-0.445806
ILF_R	12	0.546921	0.160798	-0.0915472	-0.145679	-0.342948
ILF_R	13	0.68789	0.166856	-0.357548	-0.303797	-0.523711
ILF_R	14	0.694255	0.114638	-0.308959	-0.261016	-0.551993
ILF_R	15	0.575509	0.216755	-0.0789016	-0.110016	-0.389027
ILF_R	16	0.573298	0.144101	-0.220655	-0.234249	-0.446829
ILF_R	17	0.396763	0.259297	0.024699	-0.0999601	-0.232037
ILF_R	18	0.44292	0.219308	0.00537007	-0.0199316	-0.318544
ILF_R	19	0.665411	0.0433371	-0.318674	-0.271488	-0.485287
ILF_R	20	0.533833	0.148326	-0.182018	-0.135349	-0.407734
ILF_R	21	0.719054	0.0172589	-0.24016	-0.185452	-0.523751
ILF_R	22	0.61522	0.0608537	-0.240691	-0.134906	-0.342741
MCP	0	0.618617	-0.558444	-0.0244178	-0.242111	-0.124802
MCP	1	0.81491	-0.751091	-0.318813	-0.487809	-0.318893
MCP	2	0.51181	-0.48921	0.00736079	-0.140082	-0.168053
MCP	3	0.405564	-0.378686	0.0860461	-0.117424	-0.077092
MCP	4	0.683178	-0.611336	-0.171941	-0.385855	-0.0665124
MCP	5	0.435419	-0.401366	0.0254512	-0.0180472	-0.072706
MCP	6	0.781291	-0.709874	-0.118701	-0.175965	-0.174002
MCP	7	0.416855	-0.392027	0.175071	-0.125017	-0.0220868
MCP	8	0.544956	-0.0569965	-0.126255	-0.377677	-0.154693
MCP	9	0.421955	-0.27966	0.0665058	-0.0597399	0.0924158
MCP	10	0.507406	-0.431477	0.00270656	-0.228521	-0.235434
MCP	11	0.384931	-0.167946	-0.122151	-0.148396	-0.0469559
MCP	12	0.594068	-0.523683	-0.0787683	-0.142541	-0.00675077
MCP	13	0.55547	-0.302959	-0.116223	-0.460806	-0.208719
MCP	14	0.73713	-0.0211247	-0.0655371	-0.216366	-0.0320836
MCP	15	0.824651	-0.226969	-0.220437	-0.455254	-0.2729
MCP	16	0.661804	-0.554552	-0.0464553	-0.228902	-0.222615
MCP	17	0.765465	-0.0392214	-0.155674	-0.283447	-0.100706
MCP	18	0.757479	-0.75409	-0.0741847	-0.217635	-0.222554
MCP	19	0.556171	-0.339043	0.00241814	-0.389018	-0.164803
MCP	20	0.55719	-0.325258	0.0138673	-0.239591	0.0498347
MCP	21	0.688177	-0.43377	-0.305596	-0.420346	-0.162542
MCP	22	0.632169	-0.449804	-0.498313	-0.315401	-0.0486003
MdLF_L	0	0.351661	0.239152	0.0811307	0.188975	0.0539929
MdLF_L	1	0.594975	0.00423666	-0.364832	-0.231027	-0.284335
MdLF_L	2	0.620952	-0.110404	-0.440417	-0.229751	-0.288419
MdLF_L	3	0.677883	-0.239433	-0.389024	-0.139462	-0.310625
MdLF_L	4	0.744848	-0.0665561	-0.44097	-0.221895	-0.337798
MdLF_L	5	0.715475	-0.0219234	-0.398035	-0.124442	-0.400311
MdLF_L	6	0.673031	-0.343224	-0.369885	-0.0894759	-0.279849
MdLF_L	7	0.703821	-0.00776326	-0.357502	-0.320751	-0.350629
MdLF_L	8	0.5502	-0.314935	-0.157592	-0.0949051	0.0134865
MdLF_L	9	0.724358	-0.0539993	-0.38089	-0.271878	-0.30228
MdLF_L	10	0.473284	0.120936	-0.119795	0.17684	0.00456361
MdLF_L	11	0.733537	-0.0986498	-0.392857	-0.219861	-0.426568
MdLF_L	12	0.425458	0.208113	-0.217648	-0.0522173	0.136068
MdLF_L	13	0.641794	-0.0750363	-0.413103	-0.166339	-0.272874
MdLF_L	14	0.433128	0.260184	0.0222905	0.243659	0.0522675
MdLF_L	15	0.827032	0.121284	-0.348681	-0.0814911	-0.342049
MdLF_L	16	0.754878	0.046924	-0.474437	-0.34513	-0.317182
MdLF_L	17	0.674938	-0.181203	-0.409862	-0.266346	-0.33063
MdLF_L	18	0.585579	0.170098	-0.29089	-0.188831	-0.177521
MdLF_L	19	0.680388	0.0140931	-0.339745	-0.264713	-0.339421
MdLF_L	20	0.472873	0.0848369	-0.180486	0.0400512	-0.1881
MdLF_L	21	0.672071	0.066031	-0.315579	-0.122695	-0.465451
MdLF_L	22	0.697513	-0.0749702	-0.379244	-0.215195	-0.353745
MdLF_L	23	0.827231	0.00214942	-0.308331	-0.285873	-0.31137
MdLF_L	24	0.823781	0.0108264	-0.442963	-0.354272	-0.329317
MdLF_L	25	0.645745	-0.0170213	-0.401064	-0.298936	-0.0898936
MdLF_R	0	0.396533	0.172167	-0.123984	0.0153756	-0.249241
MdLF_R	1	0.595973	0.0765845	-0.36338	-0.166835	-0.279798
MdLF_R	2	0.664918	-0.00323751	-0.374681	-0.262868	-0.321562
MdLF_R	3	0.756523	0.0100681	-0.44342	-0.194058	-0.363939
MdLF_R	4	0.693623	0.0891002	-0.3035	-0.109158	-0.272175
MdLF_R	5	0.629098	0.138613	-0.272236	-0.0710653	-0.354655
MdLF_R	6	0.639384	-0.316075	-0.353921	-0.164662	-0.282512
MdLF_R	7	0.688505	0.163132	-0.30152	-0.19785	-0.35643
MdLF_R	8	0.728543	-0.199703	-0.328097	-0.379584	-0.251982
MdLF_R	9	0.174641	0.233254	0.148325	0.587919	0.358254
MdLF_R	10	0.314353	0.476078	0.128905	0.357849	-0.0628707
MdLF_R	11	0.678057	0.164467	-0.306719	-0.116037	-0.415904
MdLF_R	12	0.730436	0.0421992	-0.349881	-0.1866	-0.329611
MdLF_R	13	0.623963	0.119335	-0.257707	-0.141778	-0.25679
MdLF_R	14	0.74133	0.115471	-0.368387	-0.189668	-0.529767
MdLF_R	15	0.24583	0.466769	0.113934	0.354888	0.0638953
MdLF_R	16	0.717453	0.121242	-0.376259	-0.205318	-0.336847
MdLF_R	17	0.737349	0.134508	-0.344868	-0.216443	-0.374512
MdLF_R	18	0.752396	0.111743	-0.36089	-0.216096	-0.339126
MdLF_R	19	0.591071	0.00653772	-0.291284	-0.16849	-0.360726
MdLF_R	20	0.560191	0.0494278	-0.257751	-0.0410092	-0.38839
MdLF_R	21	0.614303	-0.143193	-0.319331	-0.246255	-0.366939
MdLF_R	22	0.702991	0.0550042	-0.386967	-0.282506	-0.47051
MdLF_R	23	0.846936	-0.043935	-0.379491	-0.184494	-0.443518
MdLF_R	24	0.814562	0.100308	-0.205235	0.0228773	-0.277387
MdLF_R	25	0.72023	0.127066	-0.492295	-0.267302	-0.246568
OR_ML_L	0	0.60396	-0.117416	-0.19992	-0.27067
OR_ML_L	1	0.819617	-0.611709	-0.271902	-0.21713
OR_ML_L	2	0.704597	-0.269501	-0.297084	-0.295205
OR_ML_L	3	0.661519	-0.203515	-0.260271	-0.0764607
OR_ML_L	4	0.668283	-0.223111	-0.355181	-0.292718
OR_ML_L	5	0.657308	-0.0631895	-0.246849	-0.154558
OR_ML_L	6	0.636775	-0.204121	-0.306293	-0.15785
OR_ML_L	7	0.703179	-0.250928	-0.37525	-0.188709
OR_ML_L	8	0.823806	-0.288282	-0.405385	-0.479904
OR_ML_L	9	0.697578	-0.137265	-0.3177	-0.075798
OR_ML_L	10	0.595565	-0.121102	-0.308834	-0.197711
OR_ML_L	11	0.60899	-0.0311043	-0.275206	-0.243639
OR_ML_L	12	0.637274	-0.213343	-0.178609	-0.222229
OR_ML_L	13	0.704369	-0.0239942	-0.241449	-0.234864
OR_ML_L	14	0.514816	0.0235762	-0.172141	-0.273496
OR_ML_L	15	0.795467	-0.204112	-0.347391	-0.200527
OR_ML_L	16	0.839262	-0.243852	-0.454655	-0.269104
OR_ML_L	17	0.706003	-0.123488	-0.351176	-0.250685
OR_ML_L	18	0.521548	0.0230088	-0.179246	-0.134852
OR_ML_L	19	0.659204	0.0948117	-0.160128	0.0179815
OR_ML_L	20	0.74003	-0.172895	-0.270655	-0.334647
OR_ML_L	21	0.669183	-0.0408448	-0.267499	-0.123975
OR_ML_L	22	0.706332	-0.310984	-0.303521	-0.147155
OR_ML_L	23	0.624652	-0.123445	-0.284203	-0.248561
OR_ML_L	24	0.662802	0.032478	-0.289002	-0.112501
OR_ML_R	0	0.587138	-0.0841758	-0.254301	-0.309496
OR_ML_R	1	0.48844	0.276783	0.102898	0.105177
OR_ML_R	2	0.716515	-0.205875	-0.280898	-0.375949
OR_ML_R	3	0.526944	-0.295346	-0.269626	-0.103246
OR_ML_R	4	0.759185	-0.200294	-0.484569	-0.274617
OR_ML_R	5	0.417323	0.307087	0.142857	0.313461
OR_ML_R	6	0.652427	-0.238198	-0.393783	-0.144448
OR_ML_R	7	0.808051	-0.228765	-0.401266	-0.38607
OR_ML_R	8	0.7111	-0.344319	-0.350112	-0.425206
OR_ML_R	9	0.768116	-0.374543	-0.398551	-0.215561
OR_ML_R	10	0.724622	0.00930992	-0.343977	-0.201307
OR_ML_R	11	0.781773	-0.2079	-0.482059	-0.267451
OR_ML_R	12	0.710824	-0.105789	-0.363662	-0.293419
OR_ML_R	13	0.665832	-0.420377	-0.382443	-0.333797
OR_ML_R	14	0.756299	-0.189558	-0.301939	-0.376216
OR_ML_R	15	0.799554	-0.442524	-0.426354	-0.34402
OR_ML_R	16	0.793509	-0.208172	-0.239583	-0.262996
OR_ML_R	17	0.712144	-0.319491	-0.455687	-0.285423
OR_ML_R	18	0.560845	-0.0632791	-0.199157	-0.232518
OR_ML_R	19	0.674612	0.111087	0.00744839	0.019153
OR_ML_R	20	0.776377	-0.49958	-0.339827	-0.469555
OR_ML_R	21	0.790153	-0.301408	-0.312284	-0.278813
OR_ML_R	22	0.632444	-0.208607	-0.346658	-0.233975
OR_ML_R	23	0.715729	-0.283201	-0.312647	-0.30229
OR_ML_R	24	0.791012	-0.30704	-0.233658	-0.171433
POPT_L	0	0.359706	0.00871094	-0.116812	-0.0577266	-0.226458
POPT_L	1	0.60588	-0.503407	-0.356444	-0.149971	-0.249369
POPT_L	2	0.471163	-0.310872	-0.357982	-0.0110885	-0.183474
POPT_L	3	0.525435	-0.322346	-0.263846	-0.11031	-0.314841
POPT_L	4	0.589295	-0.464102	-0.329852	-0.12509	-0.280868
POPT_L	5	0.495117	-0.167298	-0.300771	-0.107124	-0.184715
POPT_L	6	0.556847	-0.342337	-0.329317	-0.165874	-0.24549
POPT_L	7	0.583748	-0.398184	-0.390418	-0.0423383	-0.365355
POPT_L	8	0.705759	-0.655984	-0.492824	-0.0999757	-0.316073
POPT_L	9	0.489166	0.0541895	-0.205865	-0.154478	-0.140309
POPT_L	10	0.488148	-0.367064	-0.217181	-0.479436	-0.103659
POPT_L	11	0.574623	-0.193391	-0.291439	-0.141647	-0.304395
POPT_L	12	0.614581	-0.261116	-0.447018	-0.108476	-0.151786
POPT_L	13	0.56269	-0.330382	-0.342801	-0.114112	-0.26422
POPT_L	14	0.586452	-0.123419	-0.369641	-0.159559	-0.311128
POPT_L	15	0.490703	-0.145555	-0.32437	-0.127098	-0.200396
POPT_L	16	0.532285	-0.287913	-0.351942	-0.132008	-0.285787
POPT_L	17	0.460136	-0.234386	-0.335408	-0.199472	-0.203905
POPT_L	18	0.620601	-0.260207	-0.408666	-0.152286	-0.353828
POPT_L	19	0.569995	-0.188506	-0.276288	-0.231462	-0.206515
POPT_L	20	0.698301	-0.340458	-0.440893	-0.246622	-0.286409
POPT_L	21	0.577735	-0.0846538	-0.352176	-0.0615504	-0.218503
POPT_L	22	0.607448	-0.205928	-0.384552	-0.158524	-0.174667
POPT_R	0	0.35653	-0.0138212	-0.153158	-0.108652	-0.149785
POPT_R	1	0.59052	-0.416228	-0.343988	-0.079197	-0.290841
POPT_R	2	0.495422	-0.311526	-0.341424	-0.0609916	-0.200718
POPT_R	3	0.538427	-0.360271	-0.293857	-0.152765	-0.263369
POPT_R	4	0.528497	-0.410846	-0.300119	-0.114414	-0.22804
POPT_R	5	0.451447	-0.23767	-0.292539	-0.116833	-0.214965
POPT_R	6	0.653084	-0.356004	-0.387186	-0.251594	-0.295508
POPT_R	7	0.650093	-0.394982	-0.415171	-0.13238	-0.349603
POPT_R	8	0.719482	-0.584972	-0.435725	-0.132405	-0.254543
POPT_R	9	0.607511	-0.328448	-0.331181	-0.205504	-0.11286
POPT_R	10	0.591715	-0.421521	-0.307267	-0.578073	-0.200037
POPT_R	11	0.672496	-0.266528	-0.413189	-0.183556	-0.285434
POPT_R	12	0.606972	-0.36243	-0.441831	-0.0193662	-0.240704
POPT_R	13	0.571632	-0.264145	-0.26265	-0.239093	-0.165718
POPT_R	14	0.551871	-0.287968	-0.372046	-0.142363	-0.303114
POPT_R	15	0.568262	-0.046741	-0.31711	-0.111975	-0.240512
POPT_R	16	0.626252	-0.326968	-0.355299	-0.164901	-0.380663
POPT_R	17	0.632523	-0.196051	-0.341722	-0.237755	-0.261657
POPT_R	18	0.532713	-0.193642	-0.236128	-0.084717	-0.340364
POPT_R	19	0.60915	-0.0888295	-0.30996	-0.208946	-0.153054
POPT_R	20	0.608523	-0.43224	-0.425992	-0.185553	-0.396123
POPT_R	21	0.696725	-0.0416483	-0.30479	-0.114722	-0.224333
POPT_R	22	0.576122	-0.161613	-0.273849	-0.0904602	-0.131417
PYT_L	0	0.378899	0.00797837	-0.240449	0.0426769
PYT_L	1	0.555852	-0.300768	-0.308443	-0.143684
PYT_L	2	0.505762	-0.454287	-0.359733	-0.10162
PYT_L	3	0.460409	-0.193252	-0.21965	-0.100429
PYT_L	4	0.508264	-0.262699	-0.267622	-0.0415347
PYT_L	5	0.507653	0.0285946	-0.273128	-0.0869524
PYT_L	6	0.548595	-0.0804646	-0.185792	-0.161312
PYT_L	7	0.656345	-0.223284	-0.374904	-0.0658347
PYT_L	8	0.522231	-0.341165	-0.222932	-0.0483055
PYT_L	9	0.565208	0.0515783	-0.326593	-0.261358
PYT_L	10	0.548535	-0.24308	-0.295059	-0.542643
PYT_L	11	0.521362	0.0705013	-0.305948	-0.0711373
PYT_L	12	0.610428	-0.100429	-0.293629	-0.158695
PYT_L	13	0.611605	-0.0510106	-0.342365	-0.147659
PYT_L	14	0.499104	-0.0458391	-0.356302	-0.0197328
PYT_L	15	0.618429	-0.216097	-0.374901	-0.131414
PYT_L	16	0.48574	-0.0619182	-0.316725	-0.0948874
PYT_L	17	0.499056	0.0722638	-0.267176	-0.0979192
PYT_L	18	0.560223	-0.143015	-0.238391	-0.103673
PYT_L	19	0.508042	0.00570674	-0.289785	-0.210134
PYT_L	20	0.571642	-0.136944	-0.311639	-0.120607
PYT_L	21	0.450463	-0.0590181	-0.314224	-0.0722475
PYT_L	22	0.497382	-0.0955207	-0.291272	-0.140807
PYT_L	23	0.539424	0.0585863	-0.341179	-0.0378599
PYT_L	24	0.533419	-0.0713317	-0.314725	-0.130128
PYT_R	0	0.418646	-0.0185483	-0.248514	0.0278785
PYT_R	1	0.583026	-0.344912	-0.350542	-0.0666835
PYT_R	2	0.524085	-0.290874	-0.360924	-0.118943
PYT_R	3	0.487523	-0.239051	-0.236997	-0.0359921
PYT_R	4	0.522213	-0.247924	-0.27685	0.0217055
PYT_R	5	0.537038	-0.0296808	-0.285889	-0.0949981
PYT_R	6	0.598764	-0.15707	-0.235396	-0.0901218
PYT_R	7	0.626826	-0.183795	-0.314732	-0.102504
PYT_R	8	0.593405	-0.365152	-0.27042	-0.00579312
PYT_R	9	0.539854	-0.00612215	-0.354749	-0.165658
PYT_R	10	0.584346	-0.310136	-0.320735	-0.320735
PYT_R	11	0.498212	0.0739817	-0.289721	-0.0249763
PYT_R	12	0.582423	-0.11065	-0.28777	-0.14206
PYT_R	13	0.569785	-0.0953717	-0.308948	-0.0980488
PYT_R	14	0.470393	-0.0334309	-0.344703	0.0305215
PYT_R	15	0.550902	-0.203717	-0.292957	0.0229658
PYT_R	16	0.515601	-0.100322	-0.332919	-0.0764813
PYT_R	17	0.519119	0.0405683	-0.288281	-0.0947574
PYT_R	18	0.535524	-0.130063	-0.240307	-0.0856442
PYT_R	19	0.528055	0.00907771	-0.299469	-0.148129
PYT_R	20	0.541978	-0.12018	-0.298125	-0.100529
PYT_R	21	0.48272	-0.0644556	-0.333121	0.0161442
PYT_R	22	0.533576	-0.162653	-0.275626	-0.0985356
PYT_R	23	0.515921	0.0832026	-0.319242	-0.0210123
PYT_R	24	0.539496	-0.142438	-0.335497	0.00582966
SLF_L	0	0.442759	0.221168	-0.0966585	-0.110866
SLF_L	1	0.565323	0.0973119	-0.000863865	-0.0721073
SLF_L	2	0.223963	0.529954	0.236252	0.460829
SLF_L	3	0.214226	0.207011	0.223106	0.228286
SLF_L	4	0.796334	0.0261304	-0.177232	-0.0264334
SLF_L	5	0.667044	0.0102455	-0.200236	-0.0895184
SLF_L	6	0.590074	-0.543225	-0.224317	-0.00614496
SLF_L	7	0.510543	0.0865968	-0.111501	-0.165931
SLF_L	8	0.623461	-0.623461	-0.0695536	-0.118345
SLF_L	9	0.464863	0.107075	-0.205529	-0.443282
SLF_L	10	0.655725	0.0889378	-0.315452	-0.226515
SLF_L	11	0.55835	0.16168	-0.0839494	0.00221101
SLF_L	12	0.673093	0.157365	-0.0852048	-0.0822738
SLF_L	13	0.530338	0.237578	0.0332072	0.20022
SLF_L	14	0.58734	0.133249	-0.171732	-0.0783254
SLF_L	15	0.758685	0.0782025	-0.217572	-0.0244131
SLF_L	16	0.686541	0.187856	-0.17306	-0.221504
SLF_L	17	0.586027	0.119558	-0.193177	-0.124392
SLF_L	18	0.661491	0.216901	-0.171952	-0.0941484
SLF_L	19	0.514227	0.2445	-0.0239835	-0.0611444
SLF_L	20	0.568725	0.152173	-0.171283	-0.133584
SLF_L	21	0.570429	0.281158	-0.0882641	-0.0528046
SLF_L	22	0.561236	0.0899092	-0.162672	-0.0561693
SLF_L	23	0.646682	0.0877888	-0.249531	-0.0639131
SLF_L	24	0.611033	0.322912	-0.06441	-0.0586899
SLF_R	0	0.588966	0.128966	-0.161044	-0.42449
SLF_R	1	0.605292	0.0669874	-0.261375	-0.116884
SLF_R	2	0.629443	0.204981	-0.193054	-0.0841908
SLF_R	3	0.601466	0.151372	-0.193275	-0.0880637
SLF_R	4	0.706787	0.0972655	-0.205511	-0.083168
SLF_R	5	0.538635	0.126985	-0.215365	-0.144033
SLF_R	6	0.592048	-0.555011	-0.300965	-0.105198
SLF_R	7	0.506407	0.260489	-0.181864	-0.156134
SLF_R	8	0.678041	-0.678041	-0.387885	-0.501896
SLF_R	9	0.562887	0.0325293	-0.245911	-0.282321
SLF_R	10	0.374599	0.449024	0.0234489	0.0980192
SLF_R	11	0.5437	0.194681	-0.18458	-0.0651659
SLF_R	12	0.630674	0.104192	-0.189107	-0.12331
SLF_R	13	0.654982	0.109715	-0.195216	-0.155387
SLF_R	14	0.602745	0.298393	-0.0553449	-0.0213073
SLF_R	15	0.69184	0.0431661	-0.288773	-0.095582
SLF_R	16	0.616183	0.179268	-0.225731	-0.168818
SLF_R	17	0.65427	0.140552	-0.235555	-0.111662
SLF_R	18	0.691847	0.156017	-0.321861	-0.0884474
SLF_R	19	0.44137	0.160981	-0.103426	-0.0662112
SLF_R	20	0.559706	0.10983	-0.209615	-0.14092
SLF_R	21	0.635623	0.201624	-0.178471	-0.143414
SLF_R	22	0.525671	0.0824698	-0.244533	-0.0657236
SLF_R	23	0.650731	0.14602	-0.257116	-0.0646415
SLF_R	24	0.799339	0.05554	-0.369016	-0.0800067
UF_L	0	0.640259	0.142005	-0.289033	-0.259604	-0.399372
UF_L	1	0.66528	-0.10417	-0.363488	-0.200651	-0.369142
UF_L	2	0.458336	0.0945227	-0.176754	-0.122064	-0.2648
UF_L	3	0.609563	-0.247207	-0.264692	-0.151353	-0.350258
UF_L	4	0.802503	0.0383171	-0.444019	-0.434771	-0.528442
UF_L	5	0.676216	-0.639896	-0.30126	-0.231013	-0.337932
UF_L	6	0.0495905	0.257962	0.10646	0.0859873	-0.0022748
UF_L	7	0.372911	-0.141823	0.0149922	0.0303291	-0.208168
UF_L	8	0.744686	-0.304536	-0.487796	-0.332096	-0.625699
UF_L	9	0.493343	0.177434	-0.127231	-0.0307723	-0.387316
UF_L	10	0.522506	0.204232	-0.178032	-0.201545	-0.0335909
UF_L	11	0.680318	0.105188	-0.344397	-0.186019	-0.343144
UF_L	12	0.685512	-0.173807	-0.4089	-0.249006	-0.613792
UF_L	13	0.258569	0.497578	0.057377	0.306259	-0.0780551
UF_L	14	0.466294	0.203699	-0.111949	0.0596252	-0.30202
UF_L	15	0.629385	-0.175339	-0.303539	-0.225336	-0.467518
UF_L	16	0.653659	0.229047	-0.101996	-0.290909	-0.431042
UF_L	17	0.639325	-0.0037707	-0.28324	-0.170173	-0.366577
UF_L	18	0.695815	-0.081702	-0.335198	-0.258789	-0.492909
UF_L	19	0.460272	0.207819	-0.064894	0.0897436	-0.306426
UF_L	20	0.474741	0.129256	-0.232953	-0.0786517	-0.386826
UF_L	21	0.467363	-0.0343137	-0.33888	-0.0866873	-0.249097
UF_L	22	0.477812	0.335562	-0.0212766	0.0586626	-0.13769
UF_L	23	0.591792	0.201677	-0.105472	-0.0707561	-0.346867
UF_R	0	0.727373	0.0554152	-0.257854	-0.249286	-0.417509
UF_R	1	0.487715	0.0144316	-0.235161	-0.145611	-0.203745
UF_R	2	0.543173	0.110201	-0.239351	-0.139525	-0.249194
UF_R	3	0.607489	0.103086	-0.235747	-0.134884	-0.323713
UF_R	4	0.759941	0.0553436	-0.402664	-0.235922	-0.564169
UF_R	5	0.608598	-0.466605	-0.230125	-0.103164	-0.309186
UF_R	6	0.379221	0.267598	0.0355351	0.093856	-0.146074
UF_R	7	0.619088	-0.389037	-0.216347	-0.190395	-0.322096
UF_R	8	0.659004	0.0481492	-0.381631	-0.317339	-0.451155
UF_R	9	0.572604	-0.141862	-0.232714	-0.151495	-0.366843
UF_R	10	0.609355	0.33102	-0.245695	-0.238242	0.0575687
UF_R	11	0.542333	0.238033	-0.24725	-0.0537605	-0.239884
UF_R	12	0.72954	0.118451	-0.351903	-0.311248	-0.392227
UF_R	13	0.430599	0.251806	-0.0724974	0.0866873	-0.128225
UF_R	14	0.469018	0.0696997	-0.208434	0.0022457	-0.343176
UF_R	15	0.634301	0.0884041	-0.28347	-0.152106	-0.370431
UF_R	16	0.451293	0.130517	-0.211302	-0.0252207	-0.247636
UF_R	17	0.598273	0.161695	-0.236944	-0.103297	-0.351125
UF_R	18	0.559416	0.110394	-0.259752	-0.195557	-0.336735
UF_R	19	0.621975	0.028679	-0.226205	-0.131027	-0.52375
UF_R	20	0.363048	0.0357501	-0.160413	0.079436	-0.242392
UF_R	21	0.201693	0.275398	0.228586	0.458167	0.118526
UF_R	22	0.58478	0.185354	-0.142671	0.0650046	-0.330114
UF_R	23	0.652035	0.0212318	-0.20642	-0.0853484	-0.458253

## Sheet: Fig S17
Bundle	SubjectIndex	atm	mrtrix	atlas warping	atm_population	tractseg
AF_L	0	1.08931	-1.00614	0.128833	-0.0261763	-0.648774
AF_L	1	2.4164	-2.33405	0.784983	-0.113731	-1.88597
AF_L	2	1.5909	-1.27798	0.688851	0.294026	-0.972525
AF_L	3	1.10305	-0.920178	0.455609	0.0637115	-0.813378
AF_L	4	1.76785	-1.55931	0.483342	0.0703061	-1.06948
AF_L	5	0.496003	-0.323006	0.216247	0.00295706	-0.278536
AF_L	6	1.01696	-1.00765	0.487248	0.211385	-0.751493
AF_L	7	0.983019	-0.230331	0.194354	-0.250225	-0.586502
AF_L	8	1.36073	-1.35513	0.55793	0.31033	-0.925894
AF_L	9	1.10088	-0.731434	0.347406	-0.282367	-0.706375
AF_L	10	1.50075	-1.32853	0.507079	0.0485433	-0.853682
AF_L	11	1.00268	0.0995783	0.36377	0.0784242	-0.495749
AF_L	12	2.51021	-1.01657	0.879571	-0.0851859	-1.6216
AF_L	13	0.59711	-0.451906	0.248836	0.0656184	-0.384223
AF_L	14	0.754905	-0.594144	0.217519	-0.0905304	-0.421388
AF_L	15	2.10928	-0.402254	0.625271	-0.442221	-1.67128
AF_L	16	1.17843	-0.776535	0.51756	0.350669	-0.831056
AF_L	17	1.52799	-1.01016	0.596909	-0.155348	-1.05254
AF_L	18	0.426796	-0.353898	0.13198	0.0490913	-0.237133
AF_L	19	0.583135	-0.578964	0.224372	-0.00691702	-0.28861
AF_L	20	0.719125	-0.556277	0.123118	-0.0834107	-0.415554
AF_L	21	0.674046	-0.529913	0.204419	-0.093505	-0.39213
AF_L	22	0.757928	-0.528519	0.269152	0.0120094	-0.506227
AF_L	23	2.50576	-1.38317	0.937066	0.195285	-1.87675
AF_L	24	0.741931	-0.340866	0.274512	-0.0808285	-0.47241
AF_R	0	1.34087	-1.16778	0.354938	-0.00412462	-1.12584
AF_R	1	4.96291	-4.17139	5.3785	2.38451	-2.39859
AF_R	2	2.28414	-1.12162	4.47306	3.20807	-0.466782
AF_R	3	3.99219	-3.26282	1.56024	-0.036768	-2.81498
AF_R	4	2.34739	-2.22934	0.871838	0.342628	-1.54174
AF_R	5	1.82382	-1.31984	1.02572	0.220102	-0.862153
AF_R	6	4.2903	-4.22658	1.75198	1.01478	-2.82894
AF_R	7	1.68607	-0.911571	0.326995	-0.627221	-1.10458
AF_R	8	1.99164	-1.91248	0.683939	0.577116	-1.38409
AF_R	9	4.30498	-3.13544	0.79361	-0.459918	-2.53567
AF_R	10	0.957434	-0.873824	0.351796	0.0817784	-0.587258
AF_R	11	0.34963	-0.170609	0.127662	0.0179431	-0.216795
AF_R	12	3.1898	-3.10715	1.25458	0.227623	-1.91974
AF_R	13	0.941076	-0.74849	0.401644	0.0295366	-0.622481
AF_R	14	0.645468	-0.440923	0.242584	-0.00740968	-0.379475
AF_R	15	2.1488	-1.6902	0.469124	-0.607222	-2.01465
AF_R	16	1.99591	-0.356728	1.93835	1.23815	-1.15958
AF_R	17	1.70972	-1.07619	0.893942	-0.169802	-1.22174
AF_R	18	0.398165	-0.342071	0.157365	0.0474472	-0.282157
AF_R	19	0.844576	-0.80731	0.353168	0.0577752	-0.468559
AF_R	20	0.970044	-0.671247	0.291481	-0.128917	-0.512572
AF_R	21	1.37311	-0.685068	2.45495	1.55018	-0.273045
AF_R	22	1.68886	-1.05666	0.537142	-0.00850332	-1.0332
AF_R	23	1.85548	-1.29369	4.58444	3.23661	-0.761694
AF_R	24	2.57226	-1.26021	0.420378	-0.408077	-1.83503
CC_Fr_1	0	0.276949	-0.0861587	-0.0866089	-0.219974
CC_Fr_1	1	1.32085	0.915724	-0.629299	0.390045
CC_Fr_1	2	0.632105	0.213182	-0.267168	0.17058
CC_Fr_1	3	0.608234	-0.196873	-0.256029	0.0257683
CC_Fr_1	4	0.917519	0.0817186	-0.369412	0.0575509
CC_Fr_1	5	0.210167	0.0235287	-0.074755	-0.0229111
CC_Fr_1	6	0.851517	-0.850591	-0.300947	0.195745
CC_Fr_1	7	0.232606	0.0573815	-0.0956464	-0.0520625
CC_Fr_1	8	0.50898	-0.508916	-0.152499	-0.152585
CC_Fr_1	9	0.419259	-0.164425	-0.137284	-0.418784
CC_Fr_1	10	0.358137	-0.1988	-0.0835318	-0.144024
CC_Fr_1	11	0.632684	-0.249775	-0.257776	0.0862519
CC_Fr_1	12	0.42223	-0.216215	-0.222965	-0.102756
CC_Fr_1	13	0.182162	-0.125928	-0.0632728	-0.0290338
CC_Fr_1	14	0.702842	-0.175692	-0.384918	-0.10838
CC_Fr_1	15	0.48683	0.172664	-0.16249	-0.0969147
CC_Fr_1	16	0.233221	-0.151635	-0.0893964	0.0507352
CC_Fr_1	17	0.197776	-0.0892714	-0.0555595	0.0503194
CC_Fr_1	18	0.551854	-0.214735	-0.227363	-0.1173
CC_Fr_1	19	0.123429	-0.0925495	-0.0405953	0.0195026
CC_Fr_1	20	0.886454	-0.874026	-0.411124	-0.0109439
CC_Fr_1	21	0.287513	-0.146498	-0.0338828	0.0194741
CC_Fr_1	22	0.402573	-0.130463	-0.173065	-0.0675712
CC_Fr_2	0	0.135223	-0.0387512	0.011854	-0.130861
CC_Fr_2	1	0.339473	0.176048	0.0275825	-0.0341088
CC_Fr_2	2	0.335623	0.486292	0.172728	0.0938449
CC_Fr_2	3	0.382088	0.736036	0.211358	0.115778
CC_Fr_2	4	0.093686	0.057101	0.0852201	0.0566661
CC_Fr_2	5	0.513224	-0.508344	0.119323	0.189696
CC_Fr_2	6	0.205395	0.212509	0.00288775	-0.0915882
CC_Fr_2	7	0.614372	-0.578416	0.163672	0.186302
CC_Fr_2	8	0.361253	0.179058	0.086373	-0.302482
CC_Fr_2	9	0.388677	0.385731	0.0754737	0.115749
CC_Fr_2	10	0.467686	0.277435	0.105527	0.0364477
CC_Fr_2	11	0.274087	0.1008	-0.0289089	0.0256598
CC_Fr_2	12	0.172666	0.11896	0.0432442	8.41e-06
CC_Fr_2	13	0.719718	0.589119	-0.0304229	-0.167226
CC_Fr_2	14	0.396942	0.401427	-0.0429558	-0.150039
CC_Fr_2	15	0.979485	0.845222	0.148386	0.177572
CC_Fr_2	16	0.181664	0.0562374	0.00502091	0.0588118
CC_Fr_2	17	0.117227	-0.0673016	0.00677164	0.0388186
CC_Fr_2	18	0.170686	0.110277	0.0371232	-0.00618719
CC_Fr_2	19	0.0886293	0.072919	0.0533907	0.021558
CC_Fr_2	20	0.274075	0.29004	0.181906	0.0764736
CC_Fr_2	21	0.482281	0.671617	0.05417	-0.130951
CC_Oc	0	0.592151	-0.590803	-0.301506	-0.140975
CC_Oc	1	0.614367	-0.614299	-0.273341	0.0371392
CC_Oc	2	0.673213	-0.656124	-0.257038	0.0705285
CC_Oc	3	1.45025	-1.44439	-0.724524	-0.102355
CC_Oc	4	0.549182	-0.545102	-0.281871	-0.129645
CC_Oc	5	0.263082	-0.26007	-0.128268	-0.0143849
CC_Oc	6	0.350681	-0.342189	-0.166863	-0.0287738
CC_Oc	7	0.729484	-0.728011	-0.248025	0.0599831
CC_Oc	8	0.735156	-0.676977	-0.398771	-0.261832
CC_Oc	9	0.603541	-0.603204	-0.208811	-0.207083
CC_Oc	10	0.385963	-0.362742	-0.0587868	-0.00877068
CC_Oc	11	0.483613	-0.482185	-0.214519	-0.136771
CC_Oc	12	1.11373	-1.07919	-0.507436	-0.121518
CC_Oc	13	0.516887	-0.512653	-0.15387	0.0616853
CC_Oc	14	0.587594	-0.558207	-0.229047	-0.0592185
CC_Oc	15	0.496209	-0.478512	-0.20313	-0.166098
CC_Oc	16	0.471655	-0.466535	-0.239367	-0.17532
CC_Oc	17	0.62658	-0.619586	-0.351267	-0.136948
CC_Oc	18	0.608122	-0.598555	-0.327291	-0.127389
CC_Oc	19	0.740574	-0.73777	-0.308493	-0.130525
CC_Oc	20	0.747733	-0.746908	-0.175108	-0.0781894
CC_Oc	21	0.392951	-0.350086	-0.170974	-0.130605
CC_Oc	22	0.264452	-0.262419	-0.109757	-0.0284594
CC_Oc	23	0.83066	-0.823661	-0.356546	-0.181341
CC_Oc	24	0.614424	-0.583145	-0.265168	-0.128145
CC_Oc	25	0.547126	-0.544654	-0.224713	-0.183622
CC_Pa	0	0.197523	-0.145364	0.113605	0.0186126
CC_Pa	1	0.221184	-0.186351	0.169266	-0.00902683
CC_Pa	2	0.231705	-0.163442	0.171431	-0.00158972
CC_Pa	3	0.235324	-0.0980042	0.131136	-0.0591132
CC_Pa	4	0.251028	-0.0797665	0.0867169	-0.0146202
CC_Pa	5	0.4847	-0.473308	0.299382	-0.0231847
CC_Pa	6	0.453253	-0.451564	0.238812	0.230807
CC_Pa	7	0.339428	-0.282096	0.254102	0.0403044
CC_Pa	8	0.360443	-0.0623215	0.19858	-0.0477798
CC_Pa	9	0.549271	-0.258631	0.348646	0.0216018
CC_Pa	10	0.352998	-0.206552	0.199877	-0.0209966
CC_Pa	11	0.218582	0.0533959	0.135126	-0.0111526
CC_Pa	12	0.688642	-0.110575	0.020518	-0.307416
CC_Pa	13	0.318982	0.0513815	0.0876225	-0.150711
CC_Pa	14	0.319642	-0.172048	0.138548	-0.0542474
CC_Pa	15	0.158136	-0.0465101	0.176945	0.00942104
CC_Pa	16	0.168704	-0.0450767	0.0915701	-0.0284978
CC_Pa	17	0.176496	-0.0928926	0.10492	-0.0477733
CC_Pa	18	0.684777	-0.320099	0.223702	-0.127557
CC_Pa	19	0.625977	-0.566338	0.260202	-0.0986842
CC_Pa	20	0.505637	0.195454	0.192852	-0.187945
CC_Pr_Po	0	0.162449	0.0307766	0.0766811	-0.0622345
CC_Pr_Po	1	0.266124	0.00391891	0.236898	-0.0677862
CC_Pr_Po	2	0.195748	0.195356	0.167522	-0.0286295
CC_Pr_Po	3	0.186951	0.257137	0.0901291	-0.0050991
CC_Pr_Po	4	0.20739	0.379658	0.135836	-0.00164217
CC_Pr_Po	5	0.309243	0.00730905	-0.0491345	-0.148522
CC_Pr_Po	6	0.400328	-0.396436	0.225416	0.0825786
CC_Pr_Po	7	0.420062	0.401012	0.204661	-0.162163
CC_Pr_Po	8	0.318573	0.684662	0.298987	0.0906451
CC_Pr_Po	9	0.421872	0.504494	0.183709	0.0362497
CC_Pr_Po	10	0.469727	0.375293	0.306625	-0.00653341
CC_Pr_Po	11	0.233818	0.319556	0.0808944	0.0156121
CC_Pr_Po	12	0.34086	0.655648	0.0427371	-0.111597
CC_Pr_Po	13	0.248982	0.316076	0.0252539	-0.104196
CC_Pr_Po	14	0.407093	0.21642	0.0965887	-0.0381754
CC_Pr_Po	15	0.219521	0.119934	0.159174	0.0256275
CC_Pr_Po	16	0.18234	0.30456	0.231348	0.0508044
CC_Pr_Po	17	0.276402	0.34956	0.141161	-0.105397
CC_Pr_Po	18	0.146741	0.034781	0.0730242	-0.0174065
CC_Pr_Po	19	0.326539	-0.181231	0.0888492	0.0449272
CC_Pr_Po	20	0.176728	0.277257	0.131545	0.00943206
CC_Pr_Po	21	0.253284	0.360662	-0.0135794	-0.0900765
CG_L	0	2.38278	0.900921	-0.282448	-0.579343	-1.03833
CG_L	1	1.85317	-0.377685	-0.260673	-0.276625	-0.896039
CG_L	2	1.28501	0.805411	-0.0934387	-0.117923	-0.502474
CG_L	3	1.0485	0.650639	-0.27586	-0.133954	-0.438923
CG_L	4	1.63041	1.5405	-0.275467	-0.146068	-0.567351
CG_L	5	0.691105	0.714584	-0.000278409	-0.19962	-0.268526
CG_L	6	1.74898	1.04401	-0.0927818	-0.147174	-0.624447
CG_L	7	1.48227	-1.17868	0.0469103	0.120704	-0.621601
CG_L	8	0.933129	-0.743358	0.116694	-0.149949	-0.3252
CG_L	9	0.878809	0.903525	-0.081098	-0.0985819	-0.249502
CG_L	10	0.49553	0.587273	0.101168	-0.0433749	-0.236085
CG_L	11	1.20798	0.737947	-0.154039	-0.129643	-0.49765
CG_L	12	3.87237	1.28052	-0.332927	-0.522549	-1.85861
CG_L	13	1.06527	1.40968	-0.125186	-0.0934326	-0.514489
CG_L	14	1.31518	0.208309	-0.189603	-0.425174	-0.624057
CG_L	15	0.813951	0.728881	-0.0304318	0.014129	-0.249679
CG_L	16	0.823361	1.03742	-0.0888669	-0.287136	-0.315386
CG_L	17	3.56821	-1.41547	-0.289328	-0.3453	-1.0018
CG_L	18	0.93484	0.933088	-0.0349816	-0.224753	-0.342978
CG_L	19	1.97429	1.25054	-0.0863001	-0.494849	-0.914006
CG_R	0	1.17621	0.761546	0.0238587	-0.235788	-0.635188
CG_R	1	1.63678	0.0538101	-0.153098	0.00720361	-0.9816
CG_R	2	1.76729	1.60035	0.0300773	0.189202	-0.825147
CG_R	3	1.26793	0.714921	-0.115314	-0.0306937	-0.642408
CG_R	4	0.960886	1.02904	-0.0110156	-0.0286287	-0.511428
CG_R	5	1.01974	1.30511	0.00381951	-0.153169	-0.468311
CG_R	6	1.21671	0.61384	-0.0418135	-0.176162	-0.683108
CG_R	7	0.901589	-0.775421	0.0231934	0.0418769	-0.553044
CG_R	8	0.996754	-0.855559	0.217474	-0.368136	-0.458074
CG_R	9	1.19013	1.12745	-0.102242	-0.0606883	-0.513351
CG_R	10	0.781915	0.59869	0.0239265	-0.0129404	-0.476153
CG_R	11	0.884803	0.496768	-0.136869	-0.0455172	-0.481931
CG_R	12	2.16657	2.23226	-0.0670641	-0.22905	-0.94589
CG_R	13	1.60049	1.57637	-0.248556	-0.268434	-0.921764
CG_R	14	5.58651	3.5998	-0.838743	-1.33427	-3.23562
CG_R	15	1.48004	1.10741	-0.0078284	0.0848599	-0.618835
CG_R	16	0.840616	1.04386	-0.0963158	-0.257947	-0.460631
CG_R	17	3.35128	-1.44953	-0.377681	-0.430478	-1.67122
CG_R	18	1.38648	1.51066	0.0354219	-0.00202642	-0.548594
CG_R	19	1.199	0.580613	-0.134848	-0.29516	-0.648002
FAT_L	0	0.82188	-0.222931	-0.343929	-0.804954
FAT_L	1	0.621931	0.151723	-0.306103	-0.0113249
FAT_L	2	0.277229	0.245579	-0.0559039	0.0315375
FAT_L	3	0.563749	0.0627006	-0.151281	-0.0690559
FAT_L	4	0.432763	0.249796	-0.0702441	0.0254
FAT_L	5	0.304725	-0.124288	-0.0805303	-0.0146156
FAT_L	6	0.61499	-0.61138	-0.255938	0.0676446
FAT_L	7	0.337809	-0.18165	-0.15962	-0.0986231
FAT_L	8	0.559241	-0.244234	-0.179765	-0.0227119
FAT_L	9	0.252957	0.0264161	-0.0810473	0.0133156
FAT_L	10	0.450535	0.0445325	-0.109516	-0.266779
FAT_L	11	0.382441	-0.0599366	-0.159259	-0.162024
FAT_L	12	0.748939	-0.147535	-0.220683	0.0162217
FAT_L	13	0.323595	0.0155286	-0.0234404	0.0146932
FAT_L	14	0.310461	-0.152036	-0.127793	-0.000835247
FAT_L	15	0.552652	0.159308	-0.146785	-0.100919
FAT_L	16	1.45927	-0.400566	-0.677001	-0.590475
FAT_R	0	0.903101	-0.26743	-0.468023	-0.874645
FAT_R	1	0.312719	0.18567	-0.121884	-0.000995166
FAT_R	2	0.461715	0.0963411	-0.153057	0.152592
FAT_R	3	1.00159	0.0389304	-0.420349	-0.220893
FAT_R	4	0.739956	0.297352	-0.161041	0.255252
FAT_R	5	0.272418	-0.0332361	-0.109282	0.0392828
FAT_R	6	0.709995	-0.709452	-0.287151	0.159
FAT_R	7	0.54637	0.0165642	-0.229457	-0.239933
FAT_R	8	0.399929	-0.120613	-0.084046	-0.0432918
FAT_R	9	0.373522	-0.111692	-0.195365	-0.0413973
FAT_R	10	0.675364	-0.0664275	-0.268972	-0.462456
FAT_R	11	0.452523	-0.170074	-0.200989	0.0687801
FAT_R	12	1.06392	-0.161388	-0.381283	-0.0216589
FAT_R	13	0.309668	-0.143768	-0.11811	0.0599105
FAT_R	14	0.600466	-0.131012	-0.195679	0.0871444
FAT_R	15	0.585219	0.285471	-0.230777	-0.126576
FAT_R	16	0.690885	0.156613	-0.209134	-0.200533
FPT_L	0	0.262285	-0.230643	-0.0769721	0.122879	-0.232039
FPT_L	1	0.279803	-0.255501	-0.142256	0.023824	-0.247389
FPT_L	2	0.727149	-0.720063	-0.273373	-0.05618	-0.59283
FPT_L	3	0.281821	-0.250921	-0.124604	0.0510649	-0.248125
FPT_L	4	0.631859	-0.603002	-0.286759	0.348925	-0.456658
FPT_L	5	1.42302	-1.30571	-0.66233	0.272067	-1.13404
FPT_L	6	0.973503	-0.81752	-0.426728	0.0449917	-0.789073
FPT_L	7	0.734237	-0.68016	-0.350295	0.039073	-0.579463
FPT_L	8	0.772245	-0.766714	-0.20681	0.320665	-0.601595
FPT_L	9	0.683209	-0.376166	-0.374076	-0.00258722	-0.547602
FPT_L	10	0.785247	-0.632241	-0.340097	0.166582	-0.546432
FPT_L	11	0.377787	-0.335488	-0.0731603	0.127171	-0.329511
FPT_L	12	0.450368	-0.320506	-0.140917	0.233194	-0.358801
FPT_L	13	1.03409	-0.906586	-0.480202	0.348027	-0.761372
FPT_L	14	0.609252	-0.515597	-0.317436	-0.0361728	-0.478328
FPT_L	15	0.47222	-0.355304	-0.154179	0.0762413	-0.384085
FPT_L	16	1.70613	-1.22928	-0.786418	-0.0699868	-1.44139
FPT_L	17	2.45468	-2.19269	-1.0875	-0.500801	-1.71621
FPT_L	18	0.328264	-0.285781	-0.134809	0.0158949	-0.300929
FPT_L	19	0.805152	-0.734298	-0.287341	0.157119	-0.58011
FPT_L	20	0.576329	-0.548003	-0.191756	0.214362	-0.398923
FPT_L	21	0.50166	-0.480672	-0.173336	0.0439692	-0.418073
FPT_L	22	0.814113	-0.460717	-0.331879	0.051099	-0.570616
FPT_L	23	0.479334	-0.405369	-0.2245	0.0117345	-0.417769
FPT_R	0	0.405331	-0.362869	-0.102639	0.161562	-0.350475
FPT_R	1	0.340924	-0.289236	-0.174345	0.0180089	-0.293278
FPT_R	2	0.990657	-0.963849	-0.413764	-0.0939879	-0.796567
FPT_R	3	0.311832	-0.292462	-0.103431	0.0709442	-0.276678
FPT_R	4	0.912048	-0.846021	-0.465682	0.238656	-0.666593
FPT_R	5	2.01649	-1.35302	-0.96374	0.468304	-1.44329
FPT_R	6	0.478817	-0.400902	-0.148305	0.0506644	-0.398614
FPT_R	7	0.622602	-0.534625	-0.3333	0.139975	-0.485195
FPT_R	8	0.53222	-0.530821	-0.192664	0.144028	-0.477362
FPT_R	9	0.462421	-0.145093	-0.258176	-0.0606169	-0.412487
FPT_R	10	1.06857	-0.816938	-0.603247	0.166677	-0.845099
FPT_R	11	0.529748	-0.488811	-0.143779	0.1585	-0.415281
FPT_R	12	0.509545	-0.353954	-0.191194	0.196048	-0.404098
FPT_R	13	1.02007	-0.915731	-0.446381	0.415397	-0.71255
FPT_R	14	0.398542	-0.35755	-0.229146	0.00600936	-0.344845
FPT_R	15	0.340943	-0.245352	-0.107648	0.0959119	-0.255906
FPT_R	16	2.74226	-1.78233	-1.39724	-0.157835	-2.08466
FPT_R	17	2.50106	-2.02186	-1.03519	-0.532433	-2.01411
FPT_R	18	0.463636	-0.417388	-0.180884	0.0805504	-0.400807
FPT_R	19	0.682478	-0.517964	-0.224622	0.154952	-0.497096
FPT_R	20	0.40878	-0.391478	-0.179735	0.134152	-0.323718
FPT_R	21	0.49101	-0.484962	-0.195168	0.0119333	-0.405666
FPT_R	22	0.594364	-0.358583	-0.247271	0.181547	-0.505372
FPT_R	23	0.523497	-0.435002	-0.249181	0.0634591	-0.400216
IFOF_L	0	1.0085	-0.726729	-0.140541	0.0352509	-0.774389
IFOF_L	1	0.466701	-0.446227	-0.0134579	0.0208854	-0.374629
IFOF_L	2	0.658348	-0.602234	-0.0508278	-0.0523639	-0.499641
IFOF_L	3	0.999587	-0.952128	-0.207803	-0.308499	-0.783036
IFOF_L	4	0.477486	-0.464626	0.00235495	-0.00263887	-0.358536
IFOF_L	5	0.379117	-0.352024	-0.0101826	-0.0193912	-0.29624
IFOF_L	6	0.475132	-0.463461	-0.0404133	-0.0603207	-0.391454
IFOF_L	7	1.07303	-1.00094	-0.0822255	-0.113499	-0.811127
IFOF_L	8	0.325232	-0.31	-0.0101768	0.0644397	-0.257014
IFOF_L	9	0.782824	-0.750835	-0.0302158	-0.0654061	-0.665577
IFOF_L	10	0.521103	-0.500008	-0.0473943	-0.00740048	-0.396479
IFOF_L	11	0.703395	-0.674277	-0.0339094	-0.0831149	-0.411295
IFOF_L	12	0.983579	-0.890731	-0.118832	-0.267319	-0.76105
IFOF_L	13	0.905255	-0.888389	-0.0288139	-0.0774356	-0.678388
IFOF_R	0	0.586441	-0.567996	-0.00405601	0.15521	-0.40902
IFOF_R	1	0.624366	-0.577737	-0.010301	0.103265	-0.497053
IFOF_R	2	0.602486	-0.559285	0.0579785	0.154692	-0.466071
IFOF_R	3	1.1412	-0.989398	-0.230692	-0.210881	-0.834803
IFOF_R	4	0.492904	-0.46611	-0.0665699	-0.0410033	-0.306176
IFOF_R	5	0.521388	-0.489959	0.0140159	0.0341533	-0.429398
IFOF_R	6	0.469557	-0.465618	-0.017121	0.101124	-0.379675
IFOF_R	7	0.752943	-0.646248	0.012416	0.0668195	-0.707581
IFOF_R	8	0.706745	-0.627677	-0.0690721	0.0384708	-0.494662
IFOF_R	9	0.637067	-0.609691	0.114091	0.110766	-0.526345
IFOF_R	10	0.413204	-0.407759	-0.032574	0.00510771	-0.326809
IFOF_R	11	0.607213	-0.59182	0.047803	0.048759	-0.385808
IFOF_R	12	0.513709	-0.468973	0.00353229	-0.0556765	-0.367377
IFOF_R	13	0.584285	-0.572239	0.0720585	0.108078	-0.410243
ILF_L	0	0.349723	0.0260282	-0.0340532	0.0663505	-0.311337
ILF_L	1	1.7776	-0.544543	-0.159934	0.201445	-1.46357
ILF_L	2	0.66193	0.0960199	-0.255701	0.00079602	-0.540796
ILF_L	3	0.532863	-0.06846	-0.161487	-0.0525115	-0.475494
ILF_L	4	2.19888	-0.762463	-0.670712	-0.425119	-1.84825
ILF_L	5	0.545525	0.0893371	-0.135586	0.021126	-0.456086
ILF_L	6	0.401456	-0.15579	-0.0871624	0.0172707	-0.307672
ILF_L	7	0.400097	-0.393797	-0.0713485	0.0689454	-0.342486
ILF_L	8	0.428286	-0.0671811	-0.103245	-0.0831715	-0.411792
ILF_L	9	0.989479	-0.888902	-0.186576	-0.310421	-0.85066
ILF_L	10	0.644975	-0.091168	-0.125738	-0.111428	-0.576731
ILF_L	11	0.417255	0.121406	-0.134027	-0.00659411	-0.342362
ILF_L	12	0.526563	-0.0690683	-0.133486	0.0440526	-0.476569
ILF_L	13	0.567323	-0.155006	-0.137681	-0.197741	-0.528229
ILF_L	14	0.660459	0.0860392	-0.192569	-0.105202	-0.624184
ILF_L	15	0.242249	0.194209	-0.109452	0.053269	-0.225213
ILF_L	16	1.03366	-0.280997	-0.338443	-0.115701	-0.965474
ILF_L	17	0.601139	-0.207995	-0.19428	0.0317859	-0.518911
ILF_L	18	0.691174	-0.119773	-0.120014	-0.0335681	-0.522743
ILF_L	19	1.22796	-0.371592	-0.328192	-0.356675	-0.995107
ILF_L	20	0.347982	-0.0595229	-0.081426	0.0101236	-0.293084
ILF_L	21	1.5481	-0.0837138	-0.289699	-0.298664	-1.22292
ILF_L	22	2.08087	-0.365184	-0.595271	-0.456199	-1.83382
ILF_R	0	0.280501	-0.10108	-0.0325506	0.0797698	-0.261776
ILF_R	1	2.06926	-0.907342	-0.44608	-0.132066	-1.83494
ILF_R	2	2.29447	-1.81065	-1.84286	-1.71771	-2.22916
ILF_R	3	0.390108	-0.0638258	-0.122839	-0.0261119	-0.373155
ILF_R	4	1.13997	-0.00562574	-0.297714	-0.12142	-1.02733
ILF_R	5	0.611198	0.293812	-0.104768	0.027593	-0.470175
ILF_R	6	0.517543	-0.0520364	0.0100368	0.169118	-0.449353
ILF_R	7	0.49294	-0.479307	-0.0587035	0.0566269	-0.451264
ILF_R	8	0.477298	0.164744	-0.121077	-0.0446362	-0.442462
ILF_R	9	0.931301	-0.84411	-0.215944	-0.145671	-0.754029
ILF_R	10	0.575363	-0.113667	-0.0748271	-0.0174346	-0.490381
ILF_R	11	0.540571	0.0341161	-0.202637	-0.087894	-0.490278
ILF_R	12	0.598781	-0.140392	0.00548968	0.107454	-0.507683
ILF_R	13	1.05347	0.146987	-0.251748	-0.275647	-0.914258
ILF_R	14	0.813063	0.113682	-0.199394	-0.143775	-0.771893
ILF_R	15	1.96111	-0.418228	-1.22018	-1.03422	-1.77475
ILF_R	16	0.588816	-0.0160042	-0.0762156	0.0587315	-0.53
ILF_R	17	0.438261	-0.0566662	-0.103187	0.0847249	-0.335224
ILF_R	18	0.569529	-0.0968222	-0.0965809	0.0422566	-0.380752
ILF_R	19	1.55552	-0.0899214	-0.386225	-0.551836	-1.24174
ILF_R	20	0.438507	-0.0703559	-0.0869206	0.015791	-0.378877
ILF_R	21	1.37062	0.0849107	-0.205153	-0.205764	-1.18419
ILF_R	22	0.879865	-0.136956	-0.211401	-0.177029	-0.78683
MCP	0	1.03563	-1.03249	0.180647	0.311133	-0.742353
MCP	1	1.41598	-1.4117	0.165672	0.268367	-1.19354
MCP	2	0.442117	-0.440758	-0.0720549	0.0961918	-0.353011
MCP	3	0.41124	-0.408765	-0.0696998	0.0744166	-0.311832
MCP	4	1.17173	-1.16545	-0.117533	0.376931	-0.822275
MCP	5	0.700302	-0.693606	0.0853908	0.201976	-0.367667
MCP	6	0.946131	-0.9375	0.47599	0.614447	-0.476072
MCP	7	0.944969	-0.943798	-0.154874	0.158014	-0.597807
MCP	8	0.694002	-0.424348	-0.211407	0.460933	-0.328789
MCP	9	1.07789	-1.04123	0.44603	0.644078	-0.253435
MCP	10	1.33075	-1.32321	-0.129549	0.0889872	-0.764017
MCP	11	0.550527	-0.4548	-0.0786467	0.465453	-0.265488
MCP	12	0.501411	-0.49953	0.337898	0.338618	-0.292358
MCP	13	0.676379	-0.612098	-0.212831	0.288627	-0.432517
MCP	14	1.65032	-0.937347	0.263158	0.2	-0.588897
MCP	15	1.27611	-0.881222	-0.296023	0.668054	-0.938004
MCP	16	0.936127	-0.915172	-0.229147	-0.174527	-0.66703
MCP	17	1.1464	-0.693455	0.286078	0.704315	-0.565265
MCP	18	1.15128	-1.14997	0.045327	0.391073	-0.732265
MCP	19	0.869924	-0.718018	-0.247086	0.339916	-0.432645
MCP	20	0.539409	-0.517478	0.389432	0.481342	-0.283083
MCP	21	1.42051	-1.26443	-0.693191	1.29023	-0.647097
MCP	22	1.54691	-1.25595	-1.03976	0.941734	-0.907267
MdLF_L	0	1.79661	-0.22841	0.401555	2.31519	1.11845
MdLF_L	1	0.407438	-0.228835	-0.265528	-0.0890252	-0.212938
MdLF_L	2	1.03121	-0.731447	-0.606788	-0.0872971	-0.554182
MdLF_L	3	1.93144	-1.61214	-1.23934	-0.383619	-1.05201
MdLF_L	4	1.41543	-0.796434	-0.942899	-0.252913	-0.662948
MdLF_L	5	0.836383	-0.534877	-0.52667	-0.0905987	-0.377789
MdLF_L	6	0.965001	-0.875561	-0.550624	0.0329316	-0.383198
MdLF_L	7	1.06022	-0.657954	-0.785549	-0.581568	-0.537979
MdLF_L	8	4.06269	-3.34166	0.5497	0.746254	2.32343
MdLF_L	9	3.14948	-1.6338	-1.95288	-0.937387	-1.78806
MdLF_L	10	2.57102	1.07093	0.54402	2.67541	1.76859
MdLF_L	11	1.39129	-0.990375	-0.93824	-0.399521	-0.770688
MdLF_L	12	3.07961	-1.1509	-0.241713	1.55305	0.529741
MdLF_L	13	1.04296	-0.713862	-0.592609	-0.0126836	-0.537195
MdLF_L	14	1.86203	2.67121	1.26998	3.74404	2.28248
MdLF_L	15	2.85676	-0.415079	-1.95579	-1.01037	-1.54803
MdLF_L	16	1.00007	-0.167723	-0.687518	-0.445884	-0.577044
MdLF_L	17	0.68146	-0.502845	-0.47527	-0.32472	-0.406199
MdLF_L	18	2.09419	-0.866042	-0.664399	0.275868	-0.384554
MdLF_L	19	1.26647	-0.816861	-0.913284	-0.498364	-0.561172
MdLF_L	20	1.49782	-0.26897	-0.443954	0.304415	-0.0271273
MdLF_L	21	1.22792	-0.488596	-0.867224	-0.330533	-0.406351
MdLF_L	22	1.2213	-0.882445	-0.832527	-0.294446	-0.538714
MdLF_L	23	2.81419	-1.5613	-1.85043	-1.24237	-1.69641
MdLF_L	24	2.34033	-0.815157	-1.5486	-0.917671	-1.06025
MdLF_L	25	27.334	-18.6362	-17.5154	-12.5638	-14.8229
MdLF_R	0	1.44178	-0.0832436	0.162472	1.93135	0.201058
MdLF_R	1	0.426585	-0.170268	-0.2261	0.00365317	-0.187566
MdLF_R	2	0.901706	-0.401451	-0.57097	-0.13016	-0.497317
MdLF_R	3	2.62436	-1.07984	-1.55233	-0.40641	-1.29034
MdLF_R	4	2.05905	0.156145	-0.905626	0.335864	-0.326594
MdLF_R	5	0.790098	-0.313142	-0.493971	-0.0226437	-0.247226
MdLF_R	6	0.693741	-0.603353	-0.401413	-0.0344984	-0.320841
MdLF_R	7	1.49806	-0.117035	-1.05878	-0.525421	-0.73804
MdLF_R	8	1.4386	-1.1723	-0.842567	-0.892616	-0.659068
MdLF_R	9	2.58911	8.45694	8.57177	20.1609	11.1878
MdLF_R	10	2.20522	5.32503	4.72005	12.8066	7.28747
MdLF_R	11	1.33786	-0.563124	-0.90075	-0.202686	-0.617026
MdLF_R	12	1.35795	-0.354097	-0.828871	-0.0830979	-0.575228
MdLF_R	13	1.29692	-0.598332	-0.792595	-0.0851891	-0.581958
MdLF_R	14	1.27405	-0.540035	-0.940786	-0.451095	-0.638844
MdLF_R	15	2.43803	10.3944	1.52194	4.7942	2.72338
MdLF_R	16	0.849888	0.0109034	-0.531153	-0.149388	-0.420887
MdLF_R	17	0.911102	0.188416	-0.585575	-0.179977	-0.47723
MdLF_R	18	2.50723	-0.776515	-1.30055	-0.113367	-0.984083
MdLF_R	19	0.936418	-0.309983	-0.560042	0.000575861	-0.368687
MdLF_R	20	0.622952	-0.270101	-0.385945	0.0212734	-0.127111
MdLF_R	21	0.583498	-0.439486	-0.442974	-0.200338	-0.229505
MdLF_R	22	0.871078	-0.458012	-0.571429	-0.235288	-0.263693
MdLF_R	23	3.19875	-1.51897	-2.09612	-0.802835	-1.89354
MdLF_R	24	4.22481	2.61835	-0.545095	2.9637	1.18192
MdLF_R	25	5.4455	-1.60143	-3.14514	-1.3571	-2.80737
OR_ML_L	0	0.834328	-0.453887	-0.099209	-0.0557691
OR_ML_L	1	1.54911	-1.46018	-0.138186	-0.0481347
OR_ML_L	2	2.41611	-1.88858	-0.100643	0.290163
OR_ML_L	3	1.79725	-1.19362	-0.108643	-0.358719
OR_ML_L	4	1.59881	-1.2762	-0.298551	-0.396474
OR_ML_L	5	0.519042	-0.37053	-0.0209038	-0.0661612
OR_ML_L	6	0.852945	-0.797223	0.0595745	0.174826
OR_ML_L	7	1.27285	-0.949084	-0.238883	-0.470061
OR_ML_L	8	1.84733	-1.60441	-0.239991	-0.149888
OR_ML_L	9	1.1237	-0.619826	-0.017173	-0.199147
OR_ML_L	10	0.683369	-0.528147	-0.124571	-0.238233
OR_ML_L	11	0.676643	-0.516104	-0.201288	-0.189331
OR_ML_L	12	1.34101	-1.10232	0.120658	0.129107
OR_ML_L	13	1.26935	-0.788739	-0.147983	-0.163774
OR_ML_L	14	0.404364	-0.192383	-0.0405417	0.0172873
OR_ML_L	15	2.9514	-2.34866	-1.0038	-1.06558
OR_ML_L	16	3.0235	-1.95542	-0.765481	-0.948068
OR_ML_L	17	1.12959	-0.643689	-0.0212851	0.0482766
OR_ML_L	18	1.0006	-0.610799	0.00301526	-0.0436517
OR_ML_L	19	1.67797	-0.694385	-0.201564	-0.296233
OR_ML_L	20	1.22683	-0.892927	-0.283453	-0.438693
OR_ML_L	21	0.751527	-0.378338	-0.0247862	-0.132527
OR_ML_L	22	1.40024	-1.15071	-0.239972	-0.29705
OR_ML_L	23	0.835901	-0.59393	0.00269167	-0.0875255
OR_ML_L	24	0.822891	-0.465156	-0.102253	-0.195128
OR_ML_R	0	0.702174	-0.556312	-0.181015	0.00535632
OR_ML_R	1	3.34289	1.46109	4.54933	6.48095
OR_ML_R	2	2.51264	-1.76024	-0.67988	-0.268964
OR_ML_R	3	1.75052	-1.57734	-0.435211	-0.3891
OR_ML_R	4	3.05984	-2.29971	-0.779446	-0.731367
OR_ML_R	5	2.57593	2.006	6.33858	7.01537
OR_ML_R	6	3.7736	-3.01297	0.293551	1.21925
OR_ML_R	7	2.53171	-2.03374	-0.912166	-0.810041
OR_ML_R	8	1.30234	-1.24501	-0.314806	-0.274854
OR_ML_R	9	1.90038	-1.70429	-0.527522	-0.611184
OR_ML_R	10	2.29359	-1.59878	-0.81078	-0.956064
OR_ML_R	11	1.97693	-1.51236	-0.579451	-0.276873
OR_ML_R	12	2.74807	-1.9258	-0.450688	-0.275599
OR_ML_R	13	1.06427	-0.936886	-0.0377481	-0.179512
OR_ML_R	14	1.33982	-0.89268	-0.426378	-0.166695
OR_ML_R	15	2.6557	-2.1853	-1.04098	-1.03095
OR_ML_R	16	1.33619	-0.959374	-0.543437	-0.403767
OR_ML_R	17	2.32522	-1.82259	-0.686161	-0.572572
OR_ML_R	18	1.67031	-1.1059	-0.416419	-0.312062
OR_ML_R	19	5.64141	-2.90296	-0.219408	0.00617153
OR_ML_R	20	2.06074	-1.72244	-0.790588	-0.837879
OR_ML_R	21	2.31844	-1.71672	-0.654076	-0.230335
OR_ML_R	22	0.90689	-0.779268	-0.15808	-0.167639
OR_ML_R	23	0.891076	-0.730238	-0.240274	-0.238348
OR_ML_R	24	4.20365	-3.63341	-1.03064	-1.03677
POPT_L	0	0.569994	-0.448201	-0.25989	0.295613	-0.291324
POPT_L	1	0.532012	-0.5248	-0.128777	-0.00415911	-0.367417
POPT_L	2	0.63327	-0.55342	-0.147847	-0.0972377	-0.426197
POPT_L	3	0.302292	-0.269924	-0.0250826	0.0658635	-0.186498
POPT_L	4	0.679796	-0.639947	-0.0764652	0.0664836	-0.442395
POPT_L	5	0.425021	-0.311004	-0.126386	0.0367177	-0.280946
POPT_L	6	0.509628	-0.468585	-0.0999656	-0.0624861	-0.372952
POPT_L	7	0.582096	-0.482816	-0.128826	-0.00692809	-0.441609
POPT_L	8	0.897592	-0.889686	-0.0679579	-0.0323218	-0.531501
POPT_L	9	1.09382	-0.651656	-0.522674	-0.304416	-0.577022
POPT_L	10	0.868232	-0.845317	-0.351777	-0.860539	-0.457277
POPT_L	11	0.540865	-0.391373	-0.219823	0.109611	-0.381834
POPT_L	12	1.48807	-1.13877	-0.801839	0.439029	-0.803798
POPT_L	13	0.422273	-0.353587	-0.139136	0.0134403	-0.323309
POPT_L	14	0.736619	-0.493229	-0.291474	0.027196	-0.508593
POPT_L	15	0.337329	-0.196213	-0.109358	-0.124503	-0.270826
POPT_L	16	0.373798	-0.308688	-0.0401154	-0.0440983	-0.267071
POPT_L	17	0.665533	-0.560859	-0.22065	0.000551281	-0.526519
POPT_L	18	0.753961	-0.567624	-0.151116	0.0321106	-0.437055
POPT_L	19	1.07804	-0.893421	-0.532402	0.00615067	-0.416277
POPT_L	20	1.23536	-1.0936	-0.45077	-0.196168	-0.750731
POPT_L	21	0.657342	-0.301951	-0.239246	0.0111499	-0.4805
POPT_L	22	0.63683	-0.429535	-0.170169	0.113028	-0.36616
POPT_R	0	0.467188	-0.3534	-0.183952	0.243271	-0.290158
POPT_R	1	0.455649	-0.411904	-0.0981658	-0.063884	-0.360199
POPT_R	2	0.474562	-0.375772	-0.0641481	-0.0839101	-0.31876
POPT_R	3	0.306	-0.27496	0.0138803	0.0659599	-0.191662
POPT_R	4	0.551136	-0.537962	-0.0450775	0.0452348	-0.392297
POPT_R	5	0.29778	-0.224535	-0.0496435	0.056789	-0.206078
POPT_R	6	0.554278	-0.459138	-0.110947	-0.0765762	-0.407662
POPT_R	7	0.610579	-0.517205	-0.0790015	0.0070596	-0.337616
POPT_R	8	0.920615	-0.916794	-0.0763725	-0.102607	-0.629215
POPT_R	9	1.37623	-1.29885	-0.607653	-0.41704	-0.90811
POPT_R	10	0.726759	-0.660642	-0.232721	-0.717051	-0.471405
POPT_R	11	1.08656	-0.901085	-0.40217	0.0850167	-0.662187
POPT_R	12	0.92838	-0.809401	-0.468169	0.19831	-0.543134
POPT_R	13	1.23706	-1.06355	-0.580208	-0.0132731	-0.897836
POPT_R	14	0.332796	-0.28895	-0.0397996	0.0643748	-0.147215
POPT_R	15	0.655339	-0.296044	-0.235983	-0.167908	-0.463738
POPT_R	16	0.554866	-0.410645	-0.14237	-0.077721	-0.433868
POPT_R	17	1.45902	-1.09818	-0.575411	-0.019203	-1.06633
POPT_R	18	0.725519	-0.639433	-0.239398	-0.0937413	-0.462572
POPT_R	19	1.90441	-1.37528	-1.03923	0.1595	-0.576684
POPT_R	20	0.471745	-0.438488	-0.0541301	-0.04557	-0.218512
POPT_R	21	2.24793	-1.2492	-0.954187	0.0306683	-1.60169
POPT_R	22	0.83978	-0.647845	-0.380389	-0.0295309	-0.552605
PYT_L	0	0.189794	-0.124885	-0.105193	0.0613368
PYT_L	1	0.24442	-0.217301	-0.126815	-0.0100576
PYT_L	2	0.353926	-0.349197	-0.103598	-0.0135925
PYT_L	3	0.212131	-0.161173	-0.0616507	0.0288921
PYT_L	4	0.410641	-0.359715	-0.132629	0.0956492
PYT_L	5	0.277501	-0.113153	-0.172321	0.119524
PYT_L	6	0.326014	-0.262936	-0.167606	0.0123618
PYT_L	7	0.5873	-0.377446	-0.279849	-0.00639347
PYT_L	8	0.240358	-0.237491	-0.0491864	0.0518771
PYT_L	9	0.44682	-0.103393	-0.278428	-0.0416513
PYT_L	10	0.440938	-0.391474	-0.257692	-0.43777
PYT_L	11	0.307875	-0.134961	-0.191844	0.120426
PYT_L	12	0.433113	-0.344456	-0.139331	0.10102
PYT_L	13	0.386204	-0.147998	-0.257713	0.106715
PYT_L	14	0.355826	-0.1438	-0.262696	0.221484
PYT_L	15	0.376138	-0.260456	-0.209407	0.0337557
PYT_L	16	0.200666	-0.0763515	-0.0996161	0.0669435
PYT_L	17	0.285896	-0.12352	-0.196165	-0.0762583
PYT_L	18	0.299117	-0.184516	-0.168507	-0.0220173
PYT_L	19	0.38554	-0.236312	-0.243725	0.0984972
PYT_L	20	0.390224	-0.241463	-0.191741	0.00101511
PYT_L	21	0.304253	-0.215493	-0.19511	0.00171493
PYT_L	22	0.195417	-0.157212	-0.109889	0.00237091
PYT_L	23	0.554627	-0.306374	-0.313462	0.0802415
PYT_L	24	0.24317	-0.128605	-0.160807	0.0845544
PYT_R	0	0.196403	-0.0970794	-0.099267	0.167122
PYT_R	1	0.337447	-0.255293	-0.1574	-0.0449533
PYT_R	2	0.347584	-0.302008	-0.116632	0.00146452
PYT_R	3	0.206928	-0.169293	-0.0505294	0.0981567
PYT_R	4	0.421436	-0.393658	-0.157569	0.268791
PYT_R	5	0.348871	-0.234079	-0.241923	0.125088
PYT_R	6	0.360288	-0.301873	-0.20262	0.0808088
PYT_R	7	0.4165	-0.229841	-0.268032	0.125087
PYT_R	8	0.324693	-0.320868	-0.0997642	0.115658
PYT_R	9	0.375564	-0.193868	-0.191035	-0.0165898
PYT_R	10	0.350563	-0.315522	-0.21411	-0.21411
PYT_R	11	0.367299	-0.226778	-0.239131	0.0433606
PYT_R	12	0.448303	-0.370307	-0.179524	0.0934422
PYT_R	13	0.386764	-0.254453	-0.244594	0.220706
PYT_R	14	0.243367	-0.126057	-0.173577	0.195114
PYT_R	15	0.366325	-0.283442	-0.247912	0.110321
PYT_R	16	0.207461	-0.126259	-0.105196	0.0971865
PYT_R	17	0.428475	-0.23151	-0.286602	-0.113037
PYT_R	18	0.302012	-0.192868	-0.141262	-0.00231216
PYT_R	19	0.329836	-0.200933	-0.212858	0.0958797
PYT_R	20	0.294054	-0.219763	-0.150874	-0.0133355
PYT_R	21	0.357292	-0.148811	-0.240376	0.194851
PYT_R	22	0.301037	-0.259522	-0.209224	0.0534999
PYT_R	23	0.661663	-0.445017	-0.399183	0.0937586
PYT_R	24	0.26659	-0.196673	-0.150133	0.0625522
SLF_L	0	1.07991	-0.0876479	-0.232212	-0.174929
SLF_L	1	2.19513	-0.765435	-0.454393	-0.091773
SLF_L	2	2.10968	11.3542	11.1367	12.9312
SLF_L	3	2.72815	-2.04939	1.37989	2.66932
SLF_L	4	3.29418	-0.837461	-0.475801	0.283042
SLF_L	5	1.85694	-0.608924	-0.273135	0.275637
SLF_L	6	2.22988	-2.22789	-0.023792	0.43146
SLF_L	7	0.602051	-0.109458	-0.197293	-0.24966
SLF_L	8	3.27792	-3.27792	2.94557	3.43334
SLF_L	9	2.61046	-0.78918	-0.315517	-2.55042
SLF_L	10	2.89011	-0.120096	-0.421737	-0.194355
SLF_L	11	2.13508	0.677468	0.350169	0.712914
SLF_L	12	1.55437	0.472548	-0.0999009	0.0800446
SLF_L	13	3.07325	1.97668	1.88036	4.18813
SLF_L	14	0.939183	0.0368658	-0.161505	-0.129608
SLF_L	15	5.79396	0.124748	-1.08732	-0.318176
SLF_L	16	1.18376	0.589544	-0.227166	-0.431609
SLF_L	17	1.14133	-0.350176	-0.211405	0.106811
SLF_L	18	3.07298	1.43535	0.0565544	-0.0503432
SLF_L	19	1.5248	-0.178613	-0.194434	0.170489
SLF_L	20	1.38294	-0.207756	-0.120199	-0.121872
SLF_L	21	2.00476	0.659463	0.359211	0.857113
SLF_L	22	0.729264	-0.028649	-0.12581	0.0365016
SLF_L	23	1.60452	-0.0681169	-0.221737	0.0467309
SLF_L	24	2.6448	0.443504	0.432064	0.800501
SLF_R	0	1.46705	0.261595	-0.257162	-1.03323
SLF_R	1	0.806598	-0.358717	-0.107171	-0.102589
SLF_R	2	4.52128	1.26929	0.529233	1.35945
SLF_R	3	1.86097	-0.710659	-0.29076	-0.0836487
SLF_R	4	3.07219	0.222939	-0.328422	0.0536271
SLF_R	5	0.720146	-0.198599	-0.105106	-0.0642675
SLF_R	6	3.81964	-3.81738	-0.341659	0.6662
SLF_R	7	0.430855	-0.00692205	-0.0957269	-0.233408
SLF_R	8	1.87497	-1.87497	-0.0686471	-0.786743
SLF_R	9	3.69495	-0.0677387	-0.059976	-1.89992
SLF_R	10	3.18206	5.14259	2.78881	4.43344
SLF_R	11	0.546728	0.0983365	-0.078215	0.0326925
SLF_R	12	0.982933	-0.194656	-0.14945	-0.0511229
SLF_R	13	1.54148	-0.0428792	-0.267012	-0.133451
SLF_R	14	2.43292	2.1059	0.808234	0.815637
SLF_R	15	1.64521	-0.0545278	-0.399518	-0.232176
SLF_R	16	0.740254	0.349828	-0.128912	-0.248322
SLF_R	17	1.37617	-0.358302	-0.436211	-0.173995
SLF_R	18	1.57362	0.276309	-0.00805601	-0.176557
SLF_R	19	0.405103	-0.074995	-0.0633257	0.015842
SLF_R	20	0.662239	-0.301616	-0.03716	-0.0571888
SLF_R	21	0.831047	0.226422	-0.174878	-0.0968892
SLF_R	22	0.55936	-0.179972	-0.029749	-0.0547106
SLF_R	23	1.1026	0.0223379	-0.0716263	0.0480364
SLF_R	24	2.54767	0.0182521	-0.364817	-0.00498292
UF_L	0	1.12007	-0.288209	-0.664116	-0.0845203	-1.02649
UF_L	1	1.31016	-0.84526	-0.655871	-0.317849	-1.16926
UF_L	2	0.427215	-0.233058	-0.291742	-0.00767687	-0.401308
UF_L	3	1.32902	-1.11727	-0.724182	-0.00799152	-1.19696
UF_L	4	2.33303	-0.630529	-1.28053	-0.294089	-2.06586
UF_L	5	2.53108	-2.52333	-1.41684	-0.296192	-2.2289
UF_L	6	1.50318	9.24477	5.37853	3.69063	1.13785
UF_L	7	1.86938	-1.36395	1.24539	0.896088	-0.874375
UF_L	8	1.59265	-1.27433	-0.833418	-0.358283	-1.46446
UF_L	9	1.83282	0.233948	-0.306835	0.689713	-1.21314
UF_L	10	4.80013	-3.00974	-1.50353	1.24605	-3.56903
UF_L	11	2.08943	-1.20739	-1.26434	-0.583368	-1.89463
UF_L	12	2.16453	-1.63753	-1.35065	-0.87362	-1.90686
UF_L	13	2.50876	0.296945	0.240499	1.76043	-2.09221
UF_L	14	4.26454	2.04259	-0.055488	2.09662	-3.15624
UF_L	15	0.476714	-0.284813	-0.294215	0.0860079	-0.442816
UF_L	16	3.71175	1.38337	0.166519	2.42395	-3.34612
UF_L	17	1.9071	-1.42511	-1.05377	-0.361604	-1.64758
UF_L	18	1.63993	-1.23232	-0.952058	-0.248801	-1.34863
UF_L	19	2.33223	0.76654	0.364198	1.82083	-1.3164
UF_L	20	1.85556	-0.196329	-0.449438	0.486577	-1.4949
UF_L	21	4.03625	-2.21001	-1.56566	-0.583462	-3.37887
UF_L	22	2.63678	4.05957	3.02462	7.3541	-1.47356
UF_L	23	3.65696	0.232127	-1.39879	-0.151515	-3.10224
UF_R	0	1.36308	-0.282843	-0.666246	0.0949583	-1.13192
UF_R	1	0.957556	-0.623927	-0.461072	-0.159932	-0.835961
UF_R	2	0.682639	-0.227142	-0.36785	-0.0146029	-0.603713
UF_R	3	1.08645	-0.341323	-0.451748	-0.0801388	-0.93556
UF_R	4	1.56682	-0.305424	-0.609814	0.0171979	-1.38165
UF_R	5	1.02218	-1.01727	-0.510211	0.0354106	-0.856122
UF_R	6	1.49424	0.550522	0.134952	1.69348	-0.843754
UF_R	7	1.72702	-1.53056	0.265705	0.228111	-1.05081
UF_R	8	1.33866	-0.610687	-0.530031	0.109713	-1.03067
UF_R	9	0.775833	-0.437842	-0.285986	0.132818	-0.619364
UF_R	10	4.07376	-0.230789	1.09997	4.06811	-2.14495
UF_R	11	0.654617	-0.0344355	-0.306459	0.0272058	-0.57557
UF_R	12	1.60532	-0.192201	-0.728479	-0.0382677	-1.33187
UF_R	13	3.24613	0.228328	0.772962	3.02993	-1.9662
UF_R	14	1.71197	-0.362472	-0.424603	0.12526	-1.43725
UF_R	15	0.72049	-0.0151703	-0.387884	0.00587347	-0.6537
UF_R	16	1.1607	0.0258512	0.120113	0.69215	-0.967607
UF_R	17	1.19602	-0.469545	-0.431816	0.170487	-0.933176
UF_R	18	0.980238	-0.541462	-0.342676	0.194265	-0.666408
UF_R	19	3.61642	-0.402223	-0.649579	0.712852	-2.75659
UF_R	20	0.973265	-0.425302	0.320441	1.13884	-0.66962
UF_R	21	2.38347	2.36952	7.39691	12.1305	0.702689
UF_R	22	1.53426	1.28534	0.621198	2.04569	-0.959796
UF_R	23	2.39506	-0.797119	-1.25428	-0.429438	-1.98618

[truncated: 12 more sheets: Fig S18, Fig S19, Fig S20, Fig S21, Fig S22, Fig S23, Fig S24, Fig S25, Fig S26, Fig S27, Fig S28, Fig S29]
